# Supplementary material for: Comparative Metagenomic Profiling of Symbiotic Bacterial Communities Associated with Ixodes persulcatus, Ixodes pavlovskyi and Dermacentor reticulatus Ticks
Source: PLoS One. 2015 Jul 8;10(7):e0131413. doi: 10.1371/journal.pone.0131413 (PMC4496043; doi:10.1371/journal.pone.0131413)
Supplement: S1 Table — Each sheet in the file describes share of taxa for specific taxonomic level: genus, family, order, class. Taxonimic level is given on the sheet name. (ZIP) [file pone.0131413.s002.zip › S1_Table.xlsx]

## Sheet: genus
Taxon	dermF.11	dermF.12	dermM.9	dermM.10	pavlF.7	pavlF.8	pavlM.5	pavlM.6	persF.3	persF.4	persM.1	persM.2
Unclassified;Other;Other;Other;Other;Other	0.000137476	0.000315358	0.000162549	0.000456371	0.000212974	6.81431e-05	0.000121847	0.000123946	0.000678719	0	0.000319336	0.000585309
k__Bacteria;Other;Other;Other;Other;Other	0.00549904	0.00504573	0.0063394	0.00483753	0.00775227	0.00470187	0.00804192	0.00526772	0.00623188	0.0174142	0.00335303	0.00497512
k__Bacteria;p__Acidobacteria;c__Acidobacteria;o__Acidobacteriales;Other;Other	0	0	0	0	0	0	0	0	0	0.000142157	0	0
k__Bacteria;p__Acidobacteria;c__Acidobacteria-2;o__;f__;g__	0	0	0	0	0	0	0	0	0	7.10783e-05	0	0
k__Bacteria;p__Acidobacteria;c__Chloracidobacteria;o__;f__;g__	0	0	0	0	0	0	0	0	0	0.000213235	0	0
k__Bacteria;p__Actinobacteria;Other;Other;Other;Other	0	0	0.000162549	9.12742e-05	0	6.81431e-05	0	0	0	7.10783e-05	0	0.000146327
k__Bacteria;p__Actinobacteria;c__Acidimicrobiia;o__Acidimicrobiales;Other;Other	0	0	0	0	0	0	0	0	0	7.10783e-05	0	0
k__Bacteria;p__Actinobacteria;c__Acidimicrobiia;o__Acidimicrobiales;f__C111;g__	0	0	0	0	0	0	0	0	0	0	0.000159668	0
k__Bacteria;p__Actinobacteria;c__Actinobacteria;Other;Other;Other	6.8738e-05	0	0	0	0	0	0	0.000123946	0	0.00042647	0	0
k__Bacteria;p__Actinobacteria;c__Actinobacteria;o__Actinomycetales;Other;Other	6.8738e-05	0	0.000162549	0.000365097	0.000127785	0.000136286	0.000121847	0.00018592	6.17017e-05	0.00113725	0	0.000292654
k__Bacteria;p__Actinobacteria;c__Actinobacteria;o__Actinomycetales;f__ACK-M1;g__	0	0	0	0	4.25949e-05	0	0	0	0	0.000142157	0	0
k__Bacteria;p__Actinobacteria;c__Actinobacteria;o__Actinomycetales;f__Beutenbergiaceae;g__	0	0	0	0	0	0	6.09236e-05	0	0	0	0	0
k__Bacteria;p__Actinobacteria;c__Actinobacteria;o__Actinomycetales;f__Brevibacteriaceae;g__Brevibacterium	0	0	0	0.000182548	8.51898e-05	0	0.000243694	0.000247893	0	7.10783e-05	0	0
k__Bacteria;p__Actinobacteria;c__Actinobacteria;o__Actinomycetales;f__Corynebacteriaceae;g__Corynebacterium	0	0	0.000325098	9.12742e-05	0.00255569	0.00231687	0.00085293	0.00136341	0	0	0	0
k__Bacteria;p__Actinobacteria;c__Actinobacteria;o__Actinomycetales;f__Dermacoccaceae;g__Dermacoccus	0	0	0	0	0	0	6.09236e-05	0	0	0	0	0
k__Bacteria;p__Actinobacteria;c__Actinobacteria;o__Actinomycetales;f__Geodermatophilaceae;g__Geodermatophilus	0	0	0.000162549	0	0	0	0	0	0	0	0	0
k__Bacteria;p__Actinobacteria;c__Actinobacteria;o__Actinomycetales;f__Gordoniaceae;g__Gordonia	0	0	0	0	0	6.81431e-05	0	0	0	0	0	0
k__Bacteria;p__Actinobacteria;c__Actinobacteria;o__Actinomycetales;f__Microbacteriaceae;Other	6.8738e-05	7.88395e-05	0.000162549	0	0.00017038	6.81431e-05	0.000121847	0.000371839	0	7.10783e-05	0	0
k__Bacteria;p__Actinobacteria;c__Actinobacteria;o__Actinomycetales;f__Microbacteriaceae;g__Candidatus Rhodoluna	0	0	0	0	0	6.81431e-05	0	0	0	0	0	0
k__Bacteria;p__Actinobacteria;c__Actinobacteria;o__Actinomycetales;f__Micrococcaceae;Other	0	0	0.000162549	0	0	6.81431e-05	0.000182771	0.00018592	0	0.000213235	0.000159668	0
k__Bacteria;p__Actinobacteria;c__Actinobacteria;o__Actinomycetales;f__Micrococcaceae;g__Arthrobacter	6.8738e-05	0	0.000162549	0	0.00017038	0.000136286	0	6.19732e-05	0	0	0	0
k__Bacteria;p__Actinobacteria;c__Actinobacteria;o__Actinomycetales;f__Micrococcaceae;g__Micrococcus	0	0	0	0	0	0	0	6.19732e-05	0	0	0	0
k__Bacteria;p__Actinobacteria;c__Actinobacteria;o__Actinomycetales;f__Micrococcaceae;g__Renibacterium	0	0	0	0	0	0	0	0	0	0	0.000159668	0
k__Bacteria;p__Actinobacteria;c__Actinobacteria;o__Actinomycetales;f__Mycobacteriaceae;g__Mycobacterium	0	0	0.000162549	0	8.51898e-05	0.000272572	6.09236e-05	0	0	7.10783e-05	0	0.000292654
k__Bacteria;p__Actinobacteria;c__Actinobacteria;o__Actinomycetales;f__Nakamurellaceae;g__	0	0	0	9.12742e-05	0	0	0	0	0	0	0	0
k__Bacteria;p__Actinobacteria;c__Actinobacteria;o__Actinomycetales;f__Nocardiaceae;Other	0	0	0	9.12742e-05	0	0	0	6.19732e-05	0	0	0	0
k__Bacteria;p__Actinobacteria;c__Actinobacteria;o__Actinomycetales;f__Nocardiaceae;g__Nocardia	0	0	0	0	0	0	0	0	0	0	0	0.000146327
k__Bacteria;p__Actinobacteria;c__Actinobacteria;o__Actinomycetales;f__Nocardiaceae;g__Rhodococcus	0.000206214	0	0.000162549	9.12742e-05	0.000638923	0.000340716	0.000487389	0.00111552	0	0	0.000159668	0
k__Bacteria;p__Actinobacteria;c__Actinobacteria;o__Actinomycetales;f__Nocardioidaceae;Other	0	0	0.000162549	0	0	0	0	0	0	0	0	0
k__Bacteria;p__Actinobacteria;c__Actinobacteria;o__Actinomycetales;f__Nocardioidaceae;g__Nocardioides	0	0	0	0	0	0	6.09236e-05	0	0	0	0	0
k__Bacteria;p__Actinobacteria;c__Actinobacteria;o__Actinomycetales;f__Pseudonocardiaceae;g__Actinomycetospora	6.8738e-05	0	0.000487646	0.000182548	0	0	0	0	0	0	0	0
k__Bacteria;p__Actinobacteria;c__Actinobacteria;o__Actinomycetales;f__Sanguibacteraceae;g__Sanguibacter	6.8738e-05	0	0	0	0	0	0	0	0	0	0	0
k__Bacteria;p__Actinobacteria;c__Actinobacteria;o__Actinomycetales;f__Williamsiaceae;g__Williamsia	0	0	0.000650195	0	0.00017038	0	6.09236e-05	6.19732e-05	0	0	0	0
k__Bacteria;p__Actinobacteria;c__Actinobacteria;o__Bifidobacteriales;f__Bifidobacteriaceae;Other	0	0	0	9.12742e-05	0	0	0	6.19732e-05	0	0.000213235	0	0
k__Bacteria;p__Actinobacteria;c__Actinobacteria;o__Bifidobacteriales;f__Bifidobacteriaceae;g__Bifidobacterium	0	0	0	0	0	0	6.09236e-05	0.000619732	6.17017e-05	0.00625489	0	0
k__Bacteria;p__Actinobacteria;c__Actinobacteria;o__Bifidobacteriales;f__Bifidobacteriaceae;g__Scardovia	0	0	0	9.12742e-05	0	0	0	0	0	0	0	0
k__Bacteria;p__Actinobacteria;c__MB-A2-108;o__0319-7L14;f__;g__	0	0	0	0	0	0	0	0	0	7.10783e-05	0	0
k__Bacteria;p__Actinobacteria;c__Thermoleophilia;o__Gaiellales;f__;g__	0	0	0	0	0	0	0	0	0	0.000142157	0	0
k__Bacteria;p__Bacteroidetes;Other;Other;Other;Other	0.000206214	0	0.000325098	0.000273823	0.00123525	0.000954003	0.0012794	0.000991572	0	0.000497548	0	0.000292654
k__Bacteria;p__Bacteroidetes;c__Bacteroidia;o__Bacteroidales;Other;Other	0.000206214	0.000157679	0.000325098	0.000182548	0.000340759	0	0.000121847	0	0.000123403	0	0.000159668	0
k__Bacteria;p__Bacteroidetes;c__Bacteroidia;o__Bacteroidales;f__;g__	0	0	0	0	0	0.000136286	0	0	0	7.10783e-05	0	0
k__Bacteria;p__Bacteroidetes;c__Bacteroidia;o__Bacteroidales;f__Bacteroidaceae;g__Bacteroides	0	0	0	9.12742e-05	0.000127785	6.81431e-05	0	0	0	7.10783e-05	0	0.000146327
k__Bacteria;p__Bacteroidetes;c__Bacteroidia;o__Bacteroidales;f__Porphyromonadaceae;g__Parabacteroides	0	0	0	9.12742e-05	0	0	0	0	0	0	0	0
k__Bacteria;p__Bacteroidetes;c__Bacteroidia;o__Bacteroidales;f__Porphyromonadaceae;g__Porphyromonas	0	0	0	0	8.51898e-05	0	6.09236e-05	0	6.17017e-05	0	0.000159668	0
k__Bacteria;p__Bacteroidetes;c__Bacteroidia;o__Bacteroidales;f__Prevotellaceae;g__Prevotella	0	7.88395e-05	0.000325098	0.000365097	0.00119266	0.000204429	0.000243694	0	6.17017e-05	0	0.000798339	0.00131694
k__Bacteria;p__Bacteroidetes;c__Bacteroidia;o__Bacteroidales;f__S24-7;g__	0	0	0	0	4.25949e-05	0	0	6.19732e-05	0	0	0	0
k__Bacteria;p__Bacteroidetes;c__Bacteroidia;o__Bacteroidales;f__[Paraprevotellaceae];g__[Prevotella]	0	0	0	0	0	0	0	0	0	0	0.000159668	0
k__Bacteria;p__Bacteroidetes;c__Flavobacteriia;o__Flavobacteriales;f__Cryomorphaceae;Other	0	0	0	0	0	0	0	0	0	7.10783e-05	0	0
k__Bacteria;p__Bacteroidetes;c__Flavobacteriia;o__Flavobacteriales;f__Flavobacteriaceae;Other	0.00213088	0.00197099	0.00520156	0.00894487	0.0176769	0.00729131	0.00694529	0.0034705	0	7.10783e-05	0.000479004	0.000146327
k__Bacteria;p__Bacteroidetes;c__Flavobacteriia;o__Flavobacteriales;f__Flavobacteriaceae;g__Chryseobacterium	0.00749244	0.00796279	0.0196684	0.0307594	0.11015	0.0361158	0.0314975	0.0105974	0.000802123	0.000355391	0.000159668	0.000146327
k__Bacteria;p__Bacteroidetes;c__Flavobacteriia;o__Flavobacteriales;f__Flavobacteriaceae;g__Flavobacterium	0.000137476	0	0	0	0.000212974	0.000272572	0.0010357	0.00223104	0.000123403	0.000284313	0	0
k__Bacteria;p__Bacteroidetes;c__Flavobacteriia;o__Flavobacteriales;f__Flavobacteriaceae;g__Gillisia	0	0	0	9.12742e-05	0	0	0	0	0	0	0	0
k__Bacteria;p__Bacteroidetes;c__Flavobacteriia;o__Flavobacteriales;f__Flavobacteriaceae;g__Haloanella	0.000756118	0.000315358	0.000812744	0.00155166	0.00672999	0.00258944	0.00523943	0.00154933	0.000123403	7.10783e-05	0	0
k__Bacteria;p__Bacteroidetes;c__Flavobacteriia;o__Flavobacteriales;f__Flavobacteriaceae;g__Wautersiella	0	0	0	0	0.000383354	0.000408859	0.000913854	0.00204512	0	0	0	0
k__Bacteria;p__Bacteroidetes;c__Sphingobacteriia;o__Sphingobacteriales;Other;Other	0	0	0	0.000182548	0.000212974	6.81431e-05	0.000426465	0.000433813	0	0.000284313	0	0
k__Bacteria;p__Bacteroidetes;c__Sphingobacteriia;o__Sphingobacteriales;f__;g__	0	0	0	9.12742e-05	0	0	6.09236e-05	0	0	0	0	0
k__Bacteria;p__Bacteroidetes;c__Sphingobacteriia;o__Sphingobacteriales;f__Chitinophagaceae;Other	0	7.88395e-05	0	0.000273823	0.000298164	0.000408859	0.000792007	0.000495786	0	0.000284313	0	0
k__Bacteria;p__Bacteroidetes;c__Sphingobacteriia;o__Sphingobacteriales;f__Chitinophagaceae;g__	0	0.000157679	0.000487646	0.00100402	0.00212974	0.00381601	0.00182771	0.00192117	0	0.00177696	0.000159668	0.000146327
k__Bacteria;p__Bacteroidetes;c__Sphingobacteriia;o__Sphingobacteriales;f__Chitinophagaceae;g__Sediminibacterium	0	0	0	9.12742e-05	0	0	0	0	0	0	0	0
k__Bacteria;p__Bacteroidetes;c__Sphingobacteriia;o__Sphingobacteriales;f__Flexibacteraceae;g__Dyadobacter	6.8738e-05	0	0	0	0.000127785	6.81431e-05	0.000243694	0.00018592	0	0	0	0
k__Bacteria;p__Bacteroidetes;c__Sphingobacteriia;o__Sphingobacteriales;f__Flexibacteraceae;g__Hymenobacter	0	0	0	9.12742e-05	0	0	0.000243694	0.00018592	0	0	0	0
k__Bacteria;p__Bacteroidetes;c__Sphingobacteriia;o__Sphingobacteriales;f__Sphingobacteriaceae;Other	0	0	0	0	0	0.000136286	0.000365542	0.000247893	0	0	0	0
k__Bacteria;p__Bacteroidetes;c__Sphingobacteriia;o__Sphingobacteriales;f__Sphingobacteriaceae;g__Pedobacter	0	0	0	0	0.000298164	0.000272572	0.00146217	0.00198314	0.000123403	7.10783e-05	0	0
k__Bacteria;p__Bacteroidetes;c__Sphingobacteriia;o__Sphingobacteriales;f__Sphingobacteriaceae;g__Sphingobacterium	0.000137476	0.000315358	0.000487646	0.000638919	0.00617626	0.00613288	0.0151091	0.0198314	0.00166595	0.00170588	0.00143701	0.00219491
k__Bacteria;p__Chlorobi;c__Ignavibacteria;o__Ignavibacteriales;f__Ignavibacteriaceae;Other	0	0	0	0	0	0	0	0	0	7.10783e-05	0	0
k__Bacteria;p__Chlorobi;c__Ignavibacteria;o__Ignavibacteriales;f__Ignavibacteriaceae;g__Ignavibacterium	6.8738e-05	0	0	0	0	0	0	0	0	7.10783e-05	0	0
k__Bacteria;p__Chloroflexi;c__Anaerolineae;o__Caldilineales;f__Caldilineaceae;g__Caldilinea	0	0	0	0	0	0	0	0	0	7.10783e-05	0	0
k__Bacteria;p__Chloroflexi;c__Anaerolineae;o__SBR1031;f__A4b;g__	0	0	0	0	4.25949e-05	0	0	0	0	0	0	0
k__Bacteria;p__Chloroflexi;c__Ellin6529;o__;f__;g__	0	0	0	0	0	0	0	0	0	7.10783e-05	0	0
k__Bacteria;p__Cyanobacteria;Other;Other;Other;Other	0	0	0	0	4.25949e-05	6.81431e-05	0.000121847	0	6.17017e-05	0.00135049	0.000319336	0.000292654
k__Bacteria;p__Cyanobacteria;c__Chloroplast;Other;Other;Other	0	0	0	0	0	0	0	0	0	0.000213235	0	0
k__Bacteria;p__Cyanobacteria;c__Chloroplast;o__Chlorophyta;f__;g__	0	0	0	0	0	0	0	0	0	7.10783e-05	0	0
k__Bacteria;p__Cyanobacteria;c__Chloroplast;o__Cryptophyta;f__;g__	0	0	0	0	0	0	0	0	0	7.10783e-05	0	0
k__Bacteria;p__Cyanobacteria;c__Chloroplast;o__Stramenopiles;f__;g__	0	0	0	0	0	0	0	0	0	7.10783e-05	0	0
k__Bacteria;p__Cyanobacteria;c__Chloroplast;o__Streptophyta;f__;g__	0	0	0	0	0	0	6.09236e-05	0	0	0.0042647	0	0
k__Bacteria;p__Cyanobacteria;c__Gloeobacterophycideae;o__Gloeobacterales;f__Gloeobacteraceae;g__Gloeobacter	0	0	0	0	4.25949e-05	0	6.09236e-05	0	0	0	0	0
k__Bacteria;p__Cyanobacteria;c__Nostocophycideae;o__;f__;g__	0	0	0	0	0	0	0	0	0	0	0	0.000146327
k__Bacteria;p__Cyanobacteria;c__Nostocophycideae;o__Nostocales;f__Nostocaceae;Other	6.8738e-05	0	0	0	0	0	0	0	0	0	0.000159668	0
k__Bacteria;p__Cyanobacteria;c__Nostocophycideae;o__Nostocales;f__Nostocaceae;g__Aphanizomenon	0	0	0	0	0	0	0	0	6.17017e-05	0	0	0
k__Bacteria;p__Cyanobacteria;c__Oscillatoriophycideae;o__Chroococcales;Other;Other	0	0	0	0	0	0	0	0	0	0	0	0.000146327
k__Bacteria;p__Cyanobacteria;c__Oscillatoriophycideae;o__Chroococcales;f__Phormidiaceae;g__Planktothrix	0	0	0	0	0	0	0	0	6.17017e-05	0	0	0
k__Bacteria;p__Cyanobacteria;c__Synechococcophycideae;o__Pseudanabaenales;f__Pseudanabaenaceae;Other	0	0	0	0	0	0	0	0	0	7.10783e-05	0	0
k__Bacteria;p__Cyanobacteria;c__Synechococcophycideae;o__Synechococcales;f__Synechococcaceae;g__Prochlorococcus	0	0	0	0	0	6.81431e-05	0	0	0	0.000142157	0	0
k__Bacteria;p__Cyanobacteria;c__Synechococcophycideae;o__Synechococcales;f__Synechococcaceae;g__Synechococcus	0	0	0	0	4.25949e-05	0	0	0	0	0	0	0
k__Bacteria;p__Firmicutes;Other;Other;Other;Other	0.000137476	0	0	0	0	0	0	0	0	7.10783e-05	0	0.000146327
k__Bacteria;p__Firmicutes;c__Bacilli;o__Bacillales;f__Listeriaceae;g__Brochothrix	0	0	0	0	4.25949e-05	0	0	0	0	0	0	0
k__Bacteria;p__Firmicutes;c__Bacilli;o__Bacillales;f__Staphylococcaceae;g__Staphylococcus	0	0	0	0	4.25949e-05	0.000272572	0.000121847	0.00018592	0	0	0	0
k__Bacteria;p__Firmicutes;c__Bacilli;o__Exiguobacterales;f__Exiguobacteraceae;Other	0	0	0.000162549	0	0	0	0	0	0	0	0	0
k__Bacteria;p__Firmicutes;c__Bacilli;o__Exiguobacterales;f__Exiguobacteraceae;g__Exiguobacterium	0.000412428	7.88395e-05	0.00113784	0.000182548	0	0	0	6.19732e-05	0	0	0	0.000146327
k__Bacteria;p__Firmicutes;c__Bacilli;o__Gemellales;f__;g__	0	0	0	9.12742e-05	0	0	0	0	0	0	0	0
k__Bacteria;p__Firmicutes;c__Bacilli;o__Lactobacillales;Other;Other	0	0	0	0.000182548	0	0	0	0	0	0	0.000159668	0.000146327
k__Bacteria;p__Firmicutes;c__Bacilli;o__Lactobacillales;f__Aerococcaceae;g__Aerococcus	0	7.88395e-05	0	0	4.25949e-05	0	0	0	6.17017e-05	0	0	0
k__Bacteria;p__Firmicutes;c__Bacilli;o__Lactobacillales;f__Lactobacillaceae;g__Lactobacillus	0	0	0	0	0	0	0	0	0	7.10783e-05	0	0.000292654
k__Bacteria;p__Firmicutes;c__Bacilli;o__Lactobacillales;f__Streptococcaceae;g__Streptococcus	6.8738e-05	0	0.000162549	9.12742e-05	4.25949e-05	0	0.000182771	6.19732e-05	0	0	0.00159668	0.000877963
k__Bacteria;p__Firmicutes;c__Clostridia;Other;Other;Other	6.8738e-05	0	0	9.12742e-05	0.000383354	0	0	0	6.17017e-05	0	0	0
k__Bacteria;p__Firmicutes;c__Clostridia;o__;f__;g__	0	0	0	0	0	0	6.09236e-05	0	0	0	0	0
k__Bacteria;p__Firmicutes;c__Clostridia;o__Clostridiales;Other;Other	0	0	0.000162549	0	0.000340759	0	0	0	6.17017e-05	0	0	0.000146327
k__Bacteria;p__Firmicutes;c__Clostridia;o__Clostridiales;f__;g__	0	0	0	0	0.000298164	0	0	0	0	0	0	0
k__Bacteria;p__Firmicutes;c__Clostridia;o__Clostridiales;f__Clostridiaceae;Other	0	0	0	0	0	0	0.000121847	0	0	0	0	0
k__Bacteria;p__Firmicutes;c__Clostridia;o__Clostridiales;f__Clostridiaceae;g__	6.8738e-05	0	0	0	4.25949e-05	0	0	0	0	0	0	0
k__Bacteria;p__Firmicutes;c__Clostridia;o__Clostridiales;f__Clostridiaceae;g__Anaerococcus	0	0	0	0	4.25949e-05	6.81431e-05	0.000243694	6.19732e-05	0	7.10783e-05	0	0.000585309
k__Bacteria;p__Firmicutes;c__Clostridia;o__Clostridiales;f__Clostridiaceae;g__Finegoldia	0	0	0.000162549	0	8.51898e-05	0	0	0.000123946	0	7.10783e-05	0	0.000146327
k__Bacteria;p__Firmicutes;c__Clostridia;o__Clostridiales;f__Clostridiaceae;g__Peptoniphilus	0	0	0.000162549	0	4.25949e-05	0	6.09236e-05	0	0	0	0	0
k__Bacteria;p__Firmicutes;c__Clostridia;o__Clostridiales;f__Lachnospiraceae;Other	6.8738e-05	7.88395e-05	0	0	0.000255569	0	0	0	0	0	0	0
k__Bacteria;p__Firmicutes;c__Clostridia;o__Clostridiales;f__Lachnospiraceae;g__	0	0	0	0	8.51898e-05	0	0	0	0	0	0	0
k__Bacteria;p__Firmicutes;c__Clostridia;o__Clostridiales;f__Lachnospiraceae;g__Coprococcus	0	0	0	9.12742e-05	0	0	0	0	0	0	0	0
k__Bacteria;p__Firmicutes;c__Clostridia;o__Clostridiales;f__Lachnospiraceae;g__Roseburia	0	0	0	0	4.25949e-05	0	0	0	0	0	0	0
k__Bacteria;p__Firmicutes;c__Clostridia;o__Clostridiales;f__Peptococcaceae;g__Peptococcus	0	0	0	0	0	0	0	0	0	7.10783e-05	0	0
k__Bacteria;p__Firmicutes;c__Clostridia;o__Clostridiales;f__Peptostreptococcaceae;g__Peptostreptococcus	0	0	0	0	0	0	0	0	0	0	0.000159668	0.000146327
k__Bacteria;p__Firmicutes;c__Clostridia;o__Clostridiales;f__Ruminococcaceae;Other	0	7.88395e-05	0	9.12742e-05	0.000212974	0	0	0	0	0	0	0
k__Bacteria;p__Firmicutes;c__Clostridia;o__Clostridiales;f__Ruminococcaceae;g__	0	0	0	9.12742e-05	4.25949e-05	0	0	0	0	0	0	0
k__Bacteria;p__Firmicutes;c__Clostridia;o__Clostridiales;f__Ruminococcaceae;g__Faecalibacterium	6.8738e-05	0	0	0	4.25949e-05	0	0.000121847	0	0	0	0	0
k__Bacteria;p__Firmicutes;c__Clostridia;o__Clostridiales;f__Ruminococcaceae;g__Oscillospira	0	0	0	0	0	6.81431e-05	0	0	0	0	0	0
k__Bacteria;p__Firmicutes;c__Clostridia;o__Clostridiales;f__Ruminococcaceae;g__Ruminococcus	0	0	0	0	0.00017038	6.81431e-05	0	0	0	0	0	0
k__Bacteria;p__Firmicutes;c__Clostridia;o__Clostridiales;f__Veillonellaceae;Other	0	0	0	0	0	0	6.09236e-05	0	0	0	0	0
k__Bacteria;p__Firmicutes;c__Clostridia;o__Clostridiales;f__Veillonellaceae;g__Dialister	0	0	0	0	0	0	6.09236e-05	0	0	0	0	0
k__Bacteria;p__Firmicutes;c__Clostridia;o__Clostridiales;f__Veillonellaceae;g__Phascolarctobacterium	0	0	0	0	4.25949e-05	0	0	0	0	0	0	0
k__Bacteria;p__Firmicutes;c__Clostridia;o__Clostridiales;f__Veillonellaceae;g__Veillonella	0	0	0	0	4.25949e-05	0	6.09236e-05	0	0	0	0	0
k__Bacteria;p__Firmicutes;c__Clostridia;o__Coriobacteriales;f__Coriobacteriaceae;Other	0	0	0	9.12742e-05	0	0	0	0	0	0	0	0
k__Bacteria;p__Firmicutes;c__Clostridia;o__Natranaerobiales;f__ML1228J-1;g__	6.8738e-05	0	0	0	0	0	0	0	0	0	0	0
k__Bacteria;p__Fusobacteria;c__Fusobacteria;o__Fusobacteriales;f__Fusobacteriaceae;Other	0	0	0	0	0	0	0	0	0	0	0.000159668	0.000731636
k__Bacteria;p__Fusobacteria;c__Fusobacteria;o__Fusobacteriales;f__Fusobacteriaceae;g__Fusobacterium	0	7.88395e-05	0.000325098	0	0	0.000204429	0	0.000123946	0.000123403	0	0.00111768	0.0016096
k__Bacteria;p__Nitrospirae;c__Nitrospira;o__Nitrospirales;f__Nitrospiraceae;g__Nitrospira	0	0	0	0	0	0	0	0	0	0.000142157	0	0
k__Bacteria;p__Planctomycetes;c__Planctomycetia;o__Gemmatales;f__Isosphaeraceae;g__	0	0	0	0	0	0	0	6.19732e-05	0	0	0	0
k__Bacteria;p__Proteobacteria;Other;Other;Other;Other	0.00790487	0.0059918	0.00487646	0.00556773	0.00873195	0.0079046	0.0247959	0.0319782	0.010551	0.0191911	0.0103784	0.008048
k__Bacteria;p__Proteobacteria;c__Alphaproteobacteria;Other;Other;Other	0.000549904	0.000630716	0.00162549	0.000638919	0.0024705	0.00252129	0.00554405	0.00477194	0.0132659	0.0176985	0.00143701	0.00146327
k__Bacteria;p__Proteobacteria;c__Alphaproteobacteria;o__BD7-3;f__;g__	0	0	0	0	0.000212974	0	0	0.000309866	0	0	0	0
k__Bacteria;p__Proteobacteria;c__Alphaproteobacteria;o__Caulobacterales;Other;Other	0	0	0	9.12742e-05	0	0	6.09236e-05	0	0	0	0	0
k__Bacteria;p__Proteobacteria;c__Alphaproteobacteria;o__Caulobacterales;f__Caulobacteraceae;Other	6.8738e-05	0.000157679	0.000812744	0.000273823	0.000809303	0.000817717	0.00255879	0.00179722	0.000308509	0.000284313	0.000159668	0.000292654
k__Bacteria;p__Proteobacteria;c__Alphaproteobacteria;o__Caulobacterales;f__Caulobacteraceae;g__	0	0	0.000162549	0	0.000127785	0.000136286	0.000487389	0.000495786	0.000123403	7.10783e-05	0.000159668	0
k__Bacteria;p__Proteobacteria;c__Alphaproteobacteria;o__Caulobacterales;f__Caulobacteraceae;g__Asticcacaulis	0	0	0	0	8.51898e-05	0	0	0	0	0	0	0
k__Bacteria;p__Proteobacteria;c__Alphaproteobacteria;o__Caulobacterales;f__Caulobacteraceae;g__Brevundimonas	0.000893594	0.000394197	0.00113784	0.00127784	0.00127785	0.00190801	0.00255879	0.0018592	0.000678719	0.000284313	0.000638672	0.000438982
k__Bacteria;p__Proteobacteria;c__Alphaproteobacteria;o__Caulobacterales;f__Caulobacteraceae;g__Caulobacter	0	0	0.000325098	0.000821468	0.00127785	0.00156729	0.00170586	0.00130144	0	0.000142157	0	0.000292654
k__Bacteria;p__Proteobacteria;c__Alphaproteobacteria;o__Caulobacterales;f__Caulobacteraceae;g__Mycoplana	0	0	0	0	8.51898e-05	6.81431e-05	0.00067016	6.19732e-05	0	0	0	0
k__Bacteria;p__Proteobacteria;c__Alphaproteobacteria;o__Rhizobiales;Other;Other	6.8738e-05	0	0	0.000547645	0.00293905	0.00258944	0.00481296	0.00632127	0.00111063	0.00206127	0.00111768	0.00146327
k__Bacteria;p__Proteobacteria;c__Alphaproteobacteria;o__Rhizobiales;f__Aurantimonadaceae;g__	0	0	0.000162549	0	8.51898e-05	0.000204429	0.000182771	0.000247893	6.17017e-05	0	0.000159668	0
k__Bacteria;p__Proteobacteria;c__Alphaproteobacteria;o__Rhizobiales;f__Beijerinckiaceae;g__	0	0	0	0	0.000255569	6.81431e-05	0.000243694	0.00105354	0	0	0	0
k__Bacteria;p__Proteobacteria;c__Alphaproteobacteria;o__Rhizobiales;f__Bradyrhizobiaceae;Other	0	0	0.000325098	9.12742e-05	0.000468544	0.000136286	0.000609236	0.000309866	0.00037021	0.00042647	0.000638672	0.000292654
k__Bacteria;p__Proteobacteria;c__Alphaproteobacteria;o__Rhizobiales;f__Bradyrhizobiaceae;g__Bosea	0	7.88395e-05	0	0	4.25949e-05	0	6.09236e-05	0	0	0	0	0
k__Bacteria;p__Proteobacteria;c__Alphaproteobacteria;o__Rhizobiales;f__Bradyrhizobiaceae;g__Bradyrhizobium	0	0	0	9.12742e-05	0.000127785	0	0	6.19732e-05	0	0	0	0.000292654
k__Bacteria;p__Proteobacteria;c__Alphaproteobacteria;o__Rhizobiales;f__Brucellaceae;Other	0	0	0	0	0.00485582	0.0039523	0.0179115	0.0176004	0	0	0	0
k__Bacteria;p__Proteobacteria;c__Alphaproteobacteria;o__Rhizobiales;f__Brucellaceae;g__Ochrobactrum	0	0	0	0	0.000212974	0.000272572	0.000731083	0.00123946	0.000123403	0	0	0.000292654
k__Bacteria;p__Proteobacteria;c__Alphaproteobacteria;o__Rhizobiales;f__Brucellaceae;g__Pseudochrobactrum	0	0	0	0	0.000468544	0.000136286	0.000304618	0.000371839	0	0	0	0
k__Bacteria;p__Proteobacteria;c__Alphaproteobacteria;o__Rhizobiales;f__Hyphomicrobiaceae;Other	0	0	0	0	8.51898e-05	0	6.09236e-05	0.00018592	0	0	0	0
k__Bacteria;p__Proteobacteria;c__Alphaproteobacteria;o__Rhizobiales;f__Hyphomicrobiaceae;g__	0	0	0	0	0	6.81431e-05	0	0	0	0	0	0
k__Bacteria;p__Proteobacteria;c__Alphaproteobacteria;o__Rhizobiales;f__Hyphomicrobiaceae;g__Devosia	0	0	0.000162549	0	0.00144823	0.00088586	0.0010357	0.00204512	0.000308509	0.000142157	0	0.000146327
k__Bacteria;p__Proteobacteria;c__Alphaproteobacteria;o__Rhizobiales;f__Hyphomicrobiaceae;g__Pedomicrobium	0	0	0	0	4.25949e-05	0	0	0.000123946	0	0	0	0
k__Bacteria;p__Proteobacteria;c__Alphaproteobacteria;o__Rhizobiales;f__Methylobacteriaceae;g__	0	0	0	0	0.000127785	6.81431e-05	0	6.19732e-05	0	0	0	0
k__Bacteria;p__Proteobacteria;c__Alphaproteobacteria;o__Rhizobiales;f__Methylobacteriaceae;g__Methylobacterium	0.000412428	0	0.000325098	0.00146039	8.51898e-05	0.000613288	0.00067016	0.000867625	0.000246807	0.000213235	0	0.000146327
k__Bacteria;p__Proteobacteria;c__Alphaproteobacteria;o__Rhizobiales;f__Phyllobacteriaceae;Other	0	0	0	0	8.51898e-05	0	6.09236e-05	0.000123946	0	0	0	0
k__Bacteria;p__Proteobacteria;c__Alphaproteobacteria;o__Rhizobiales;f__Phyllobacteriaceae;g__	0	0	0	9.12742e-05	0.00017038	0	0	6.19732e-05	0	0	0	0
k__Bacteria;p__Proteobacteria;c__Alphaproteobacteria;o__Rhizobiales;f__Rhizobiaceae;Other	0.000206214	0.000157679	0.000325098	0.000821468	0.00540955	0.00558773	0.00572682	0.00594943	0.00259147	0.00291421	0.00255469	0.00204858
k__Bacteria;p__Proteobacteria;c__Alphaproteobacteria;o__Rhizobiales;f__Rhizobiaceae;g__Agrobacterium	0	0	0	0	0.000127785	0	6.09236e-05	0.000557759	0.00240637	0.00127941	0.00143701	0.0016096
k__Bacteria;p__Proteobacteria;c__Alphaproteobacteria;o__Rhizobiales;f__Rhizobiaceae;g__Kaistia	0	0	0	0	0.000638923	0.000749574	0.000792007	0.000619732	0	0	0	0
k__Bacteria;p__Proteobacteria;c__Alphaproteobacteria;o__Rhizobiales;f__Rhizobiaceae;g__Rhizobium	0	0	0	0	8.51898e-05	0	6.09236e-05	0.00018592	6.17017e-05	0	0	0.000146327
k__Bacteria;p__Proteobacteria;c__Alphaproteobacteria;o__Rhizobiales;f__Rhizobiaceae;g__Shinella	0	0	0	0	0	0	6.09236e-05	0	0	0	0.000319336	0
k__Bacteria;p__Proteobacteria;c__Alphaproteobacteria;o__Rhizobiales;f__Xanthobacteraceae;Other	0	0	0	0	4.25949e-05	0	0	0	0	0	0	0
k__Bacteria;p__Proteobacteria;c__Alphaproteobacteria;o__Rhizobiales;f__Xanthobacteraceae;g__	0	0	0	0	0	6.81431e-05	0	0	0	0	0	0
k__Bacteria;p__Proteobacteria;c__Alphaproteobacteria;o__Rhodobacterales;f__Hyphomonadaceae;g__	0	0	0	0	0	0	0	0	0	7.10783e-05	0	0
k__Bacteria;p__Proteobacteria;c__Alphaproteobacteria;o__Rhodobacterales;f__Rhodobacteraceae;Other	0	0	0	9.12742e-05	0.00123525	0.00115843	0.00140124	0.000309866	0	7.10783e-05	0.000479004	0.000292654
k__Bacteria;p__Proteobacteria;c__Alphaproteobacteria;o__Rhodobacterales;f__Rhodobacteraceae;g__Paracoccus	0	0	0	0	8.51898e-05	0.000204429	0.000426465	6.19732e-05	0	0	0	0
k__Bacteria;p__Proteobacteria;c__Alphaproteobacteria;o__Rhodobacterales;f__Rhodobacteraceae;g__Rhodobacter	0	0	0	0	0.00302424	0.0029983	0.00286341	0.00316063	0.000185105	0.000213235	0.000159668	0.000877963
k__Bacteria;p__Proteobacteria;c__Alphaproteobacteria;o__Rhodospirillales;Other;Other	0	0	0	0	4.25949e-05	0	6.09236e-05	0	0	0	0	0
k__Bacteria;p__Proteobacteria;c__Alphaproteobacteria;o__Rhodospirillales;f__Acetobacteraceae;Other	0	0	0	0	4.25949e-05	0	6.09236e-05	0	0	0.000213235	0	0
k__Bacteria;p__Proteobacteria;c__Alphaproteobacteria;o__Rhodospirillales;f__Acetobacteraceae;g__Roseomonas	0	0	0	9.12742e-05	4.25949e-05	0	0	0	6.17017e-05	7.10783e-05	0	0
k__Bacteria;p__Proteobacteria;c__Alphaproteobacteria;o__Rhodospirillales;f__Rhodospirillaceae;Other	6.8738e-05	0	0	0	0	0	0	0	6.17017e-05	0	0	0
k__Bacteria;p__Proteobacteria;c__Alphaproteobacteria;o__Rhodospirillales;f__Rhodospirillaceae;g__	0	7.88395e-05	0	0	4.25949e-05	6.81431e-05	6.09236e-05	0.00018592	0	0	0	0
k__Bacteria;p__Proteobacteria;c__Alphaproteobacteria;o__Rhodospirillales;f__Rhodospirillaceae;g__Inquilinus	0	0	0	0	0	0.000136286	0	0	0	0	0	0
k__Bacteria;p__Proteobacteria;c__Alphaproteobacteria;o__Rickettsiales;Other;Other	6.8738e-05	0.000315358	0	0	0.00817822	0.0101533	0.000243694	0.00266485	0.402542	0.407492	0.0039917	0.00409716
k__Bacteria;p__Proteobacteria;c__Alphaproteobacteria;o__Rickettsiales;f__;g__	0	0	0	0	0	0	0	0.000123946	6.17017e-05	0.000710783	0.000479004	0
k__Bacteria;p__Proteobacteria;c__Alphaproteobacteria;o__Rickettsiales;f__Anaplasmataceae;g__Anaplasma	0	0	0	0	0	6.81431e-05	0.000243694	0.00018592	0	0	0	0.000146327
k__Bacteria;p__Proteobacteria;c__Alphaproteobacteria;o__Rickettsiales;f__Anaplasmataceae;g__Candidatus Neoehrlichia	0	0	0	0	0	0	6.09236e-05	0	0	0	0	0
k__Bacteria;p__Proteobacteria;c__Alphaproteobacteria;o__Rickettsiales;f__Anaplasmataceae;g__Ehrlichia	6.8738e-05	0	0	0	0	0	0	0	0.00117233	0.000284313	0.000798339	0.000731636
k__Bacteria;p__Proteobacteria;c__Alphaproteobacteria;o__Rickettsiales;f__Rickettsiaceae;Other	0.000137476	0	0.000162549	0.000182548	4.25949e-05	0	0	0	0.000740421	0.000852939	0	0.000146327
k__Bacteria;p__Proteobacteria;c__Alphaproteobacteria;o__Rickettsiales;f__Rickettsiaceae;g__Rickettsia	0.234396	0.239514	0.18368	0.187295	0.0419134	0.0145145	0.0176069	0.0317923	0.359227	0.339114	0.398691	0.41074
k__Bacteria;p__Proteobacteria;c__Alphaproteobacteria;o__Sphingomonadales;Other;Other	0	0	0.000162549	0	0	6.81431e-05	0.000304618	0.000247893	0	0.000355391	0	0.000146327
k__Bacteria;p__Proteobacteria;c__Alphaproteobacteria;o__Sphingomonadales;f__Sphingomonadaceae;Other	6.8738e-05	0	0.000162549	9.12742e-05	4.25949e-05	0.000272572	0.00170586	0.000991572	0	0.000497548	0	0
k__Bacteria;p__Proteobacteria;c__Alphaproteobacteria;o__Sphingomonadales;f__Sphingomonadaceae;g__	0	7.88395e-05	0	0	0	0	0.000304618	0.000309866	0	0	0	0.000438982
k__Bacteria;p__Proteobacteria;c__Alphaproteobacteria;o__Sphingomonadales;f__Sphingomonadaceae;g__Blastomonas	0	0	0.000325098	9.12742e-05	0	0	0	0	0	0	0	0
k__Bacteria;p__Proteobacteria;c__Alphaproteobacteria;o__Sphingomonadales;f__Sphingomonadaceae;g__Novosphingobium	0	0	0	0	4.25949e-05	0	6.09236e-05	0.000123946	0	7.10783e-05	0	0
k__Bacteria;p__Proteobacteria;c__Alphaproteobacteria;o__Sphingomonadales;f__Sphingomonadaceae;g__Sphingobium	0	0	0	0	0.000511139	0.000408859	0.00109662	0.00117749	0	0	0	0
k__Bacteria;p__Proteobacteria;c__Alphaproteobacteria;o__Sphingomonadales;f__Sphingomonadaceae;g__Sphingomonas	0.000618642	0.000551876	0.00178804	0.00292077	0.00140563	0.00224872	0.0305836	0.0234879	0.000678719	0.00156372	0.000479004	0.000731636
k__Bacteria;p__Proteobacteria;c__Alphaproteobacteria;o__Sphingomonadales;f__Sphingomonadaceae;g__Sphingopyxis	0	0	0	0	4.25949e-05	0	0	6.19732e-05	0	0	0	0
k__Bacteria;p__Proteobacteria;c__Alphaproteobacteria;o__Sphingomonadales;f__Sphingomonadaceae;g__Zymomonas	0	7.88395e-05	0	0	0	0	0	0	0	0	0	0
k__Bacteria;p__Proteobacteria;c__Betaproteobacteria;Other;Other;Other	0.00103107	0.000946074	0.000487646	0.000365097	0.000851898	0.000681431	0.00804192	0.00433813	0.000431912	0.000568626	0.00127734	0.000731636
k__Bacteria;p__Proteobacteria;c__Betaproteobacteria;o__;f__;g__	0	0	0	0	0	0	0	0	0	7.10783e-05	0	0
k__Bacteria;p__Proteobacteria;c__Betaproteobacteria;o__Burkholderiales;Other;Other	0.00034369	0.000315358	0	9.12742e-05	0.00102228	0.000613288	0.00420373	0.00204512	0.000246807	0.000284313	0.000798339	0.000585309
k__Bacteria;p__Proteobacteria;c__Betaproteobacteria;o__Burkholderiales;f__Alcaligenaceae;Other	0	0	0	0	0	6.81431e-05	0	0	0	0	0.000159668	0
k__Bacteria;p__Proteobacteria;c__Betaproteobacteria;o__Burkholderiales;f__Alcaligenaceae;g__	0	0	0	0	0	0	6.09236e-05	0	0.000123403	0.000142157	0.000479004	0
k__Bacteria;p__Proteobacteria;c__Betaproteobacteria;o__Burkholderiales;f__Alcaligenaceae;g__Pigmentiphaga	0	0	0	0	8.51898e-05	0	0	0	6.17017e-05	0	0	0
k__Bacteria;p__Proteobacteria;c__Betaproteobacteria;o__Burkholderiales;f__Comamonadaceae;Other	0.000481166	0.000867234	0.00162549	0.00136911	0.00783746	0.00613288	0.0144389	0.0125186	0.00289998	0.00291421	0.0140508	0.0134621
k__Bacteria;p__Proteobacteria;c__Betaproteobacteria;o__Burkholderiales;f__Comamonadaceae;g__Acidovorax	0.000756118	0.000946074	0.000325098	0.00155166	0.00204455	0.00177172	0.00590959	0.00588746	0.00660209	0.00781861	0.0277822	0.0291191
k__Bacteria;p__Proteobacteria;c__Betaproteobacteria;o__Burkholderiales;f__Comamonadaceae;g__Aquabacterium	0	0	0	0	0	0	0	0.00018592	0	0	0	0
k__Bacteria;p__Proteobacteria;c__Betaproteobacteria;o__Burkholderiales;f__Comamonadaceae;g__Comamonas	0	0	0	0	0	0	0.000365542	0.0016113	0	0	0	0
k__Bacteria;p__Proteobacteria;c__Betaproteobacteria;o__Burkholderiales;f__Comamonadaceae;g__Curvibacter	0	0	0	0	0	0	0	0	0	0	0	0.000146327
k__Bacteria;p__Proteobacteria;c__Betaproteobacteria;o__Burkholderiales;f__Comamonadaceae;g__Delftia	0	0	0	0	0.000212974	0.000272572	0.000243694	0.000495786	0.00431912	0.00355391	0.000479004	0
k__Bacteria;p__Proteobacteria;c__Betaproteobacteria;o__Burkholderiales;f__Comamonadaceae;g__Diaphorobacter	0	0	0	0	0	0	6.09236e-05	0	0	0	0.000319336	0
k__Bacteria;p__Proteobacteria;c__Betaproteobacteria;o__Burkholderiales;f__Comamonadaceae;g__Hydrogenophaga	0	0	0	0	0.000255569	0	0.000243694	0.000309866	0	0	0	0
k__Bacteria;p__Proteobacteria;c__Betaproteobacteria;o__Burkholderiales;f__Comamonadaceae;g__Hylemonella	0	0	0	0	0	6.81431e-05	0	0	0	0	0	0
k__Bacteria;p__Proteobacteria;c__Betaproteobacteria;o__Burkholderiales;f__Comamonadaceae;g__Limnohabitans	0	0	0	0	0	0	0	0	0	0	0.000159668	0
k__Bacteria;p__Proteobacteria;c__Betaproteobacteria;o__Burkholderiales;f__Comamonadaceae;g__Methylibium	0	0	0	0	0	0	0	6.19732e-05	0	0	0	0
k__Bacteria;p__Proteobacteria;c__Betaproteobacteria;o__Burkholderiales;f__Comamonadaceae;g__Pelomonas	0	0	0.000325098	0	0.000127785	0.000136286	0.000121847	6.19732e-05	0	7.10783e-05	0	0
k__Bacteria;p__Proteobacteria;c__Betaproteobacteria;o__Burkholderiales;f__Comamonadaceae;g__Polaromonas	0	0	0	0	0.000340759	0.000340716	0.00134032	0.000371839	0	0	0	0
k__Bacteria;p__Proteobacteria;c__Betaproteobacteria;o__Burkholderiales;f__Comamonadaceae;g__Simplicispira	0	0	0	0	0	0	0	6.19732e-05	0	0	0	0
k__Bacteria;p__Proteobacteria;c__Betaproteobacteria;o__Burkholderiales;f__Comamonadaceae;g__Variovorax	6.8738e-05	0	0	0	0	0	0.000304618	0	0	0	0	0
k__Bacteria;p__Proteobacteria;c__Betaproteobacteria;o__Burkholderiales;f__Comamonadaceae;g__Xenophilus	0	0	0	0	0.000212974	0.000408859	0.000609236	0.000681706	0	0	0	0
k__Bacteria;p__Proteobacteria;c__Betaproteobacteria;o__Burkholderiales;f__Oxalobacteraceae;Other	0.00034369	0.000394197	0.000162549	0.000456371	0.000255569	0.000272572	0.00828561	0.00483391	0.00037021	0.00042647	0.00159668	0.00131694
k__Bacteria;p__Proteobacteria;c__Betaproteobacteria;o__Burkholderiales;f__Oxalobacteraceae;g__	0	0	0	0	0	6.81431e-05	0.000304618	6.19732e-05	0	0	0.000159668	0
k__Bacteria;p__Proteobacteria;c__Betaproteobacteria;o__Burkholderiales;f__Oxalobacteraceae;g__Janthinobacterium	0.00247457	0.00252286	0.00292588	0.00255568	0.00617626	0.00436116	0.0357622	0.020885	0.00277658	0.0026299	0.00271435	0.00409716
k__Bacteria;p__Proteobacteria;c__Betaproteobacteria;o__Burkholderiales;f__Oxalobacteraceae;g__Polynucleobacter	0.000137476	0	0	0	0	0	0	0	0.000123403	0	0.000159668	0
k__Bacteria;p__Proteobacteria;c__Betaproteobacteria;o__Burkholderiales;f__Oxalobacteraceae;g__Ralstonia	0	0	0	0	8.51898e-05	6.81431e-05	0.000121847	0	0	0	0	0
k__Bacteria;p__Proteobacteria;c__Betaproteobacteria;o__MWH-UniP1;f__;g__	0	0	0	0	0	0	0	0	0	0	0.000159668	0
k__Bacteria;p__Proteobacteria;c__Betaproteobacteria;o__Methylophilales;f__Methylophilaceae;g__Methylotenera	0	0	0	0	4.25949e-05	6.81431e-05	0	0	0	0	0	0
k__Bacteria;p__Proteobacteria;c__Betaproteobacteria;o__Neisseriales;f__Neisseriaceae;g__Neisseria	0	0	0.000162549	0	0	0	0	0	0	0	0	0
k__Bacteria;p__Proteobacteria;c__Betaproteobacteria;o__Rhodocyclales;f__Rhodocyclaceae;g__Azospira	0	0	0	0	0	0	0	6.19732e-05	0	0	0	0
k__Bacteria;p__Proteobacteria;c__Betaproteobacteria;o__Rhodocyclales;f__Rhodocyclaceae;g__KD1-23	0	0	0	0	0	0	0	0	0	7.10783e-05	0	0
k__Bacteria;p__Proteobacteria;c__Betaproteobacteria;o__Rhodocyclales;f__Rhodocyclaceae;g__Zoogloea	0	0	0	0	0	6.81431e-05	0	0	0	0	0	0
k__Bacteria;p__Proteobacteria;c__Betaproteobacteria;o__SBla14;f__;g__	0	0	0	0	0	0	0	0	0	7.10783e-05	0	0
k__Bacteria;p__Proteobacteria;c__Deltaproteobacteria;Other;Other;Other	0	0	0	0	4.25949e-05	0	0	0	0	0	0	0
k__Bacteria;p__Proteobacteria;c__Deltaproteobacteria;o__Bdellovibrionales;Other;Other	0	0	0	0	4.25949e-05	0	0	0	0	0	0	0
k__Bacteria;p__Proteobacteria;c__Deltaproteobacteria;o__Bdellovibrionales;f__Bacteriovoracaceae;g__	6.8738e-05	0	0	0	0.00596328	0.00293015	0.00170586	0.0018592	0	0	0	0
k__Bacteria;p__Proteobacteria;c__Deltaproteobacteria;o__Bdellovibrionales;f__Bdellovibrionaceae;g__Bdellovibrio	0	0	0	0	0	0.000477002	0	0.000123946	0	0	0	0
k__Bacteria;p__Proteobacteria;c__Deltaproteobacteria;o__Desulfovibrionales;f__Desulfonatronumaceae;g__Desulfonatronum	6.8738e-05	0	0	0	0	0	0	0	0	0	0	0
k__Bacteria;p__Proteobacteria;c__Deltaproteobacteria;o__Desulfuromonadales;Other;Other	0	0	0	0	0	0	0	0	0	7.10783e-05	0	0
k__Bacteria;p__Proteobacteria;c__Deltaproteobacteria;o__Desulfuromonadales;f__Geobacteraceae;Other	0	0	0	0	0	0	0	0	0	7.10783e-05	0	0
k__Bacteria;p__Proteobacteria;c__Deltaproteobacteria;o__Desulfuromonadales;f__Geobacteraceae;g__Geobacter	0	0	0	0	0	0	0	0	0	0.000142157	0	0
k__Bacteria;p__Proteobacteria;c__Deltaproteobacteria;o__Myxococcales;Other;Other	0	0	0	0	0	0	0	0	0	7.10783e-05	0	0
k__Bacteria;p__Proteobacteria;c__Deltaproteobacteria;o__Myxococcales;f__;g__	0	0	0	0	0	0	0	0	0	0.000142157	0	0
k__Bacteria;p__Proteobacteria;c__Deltaproteobacteria;o__Myxococcales;f__0319-6G20;g__	0	0	0	0	0	6.81431e-05	6.09236e-05	0	0	0	0	0
k__Bacteria;p__Proteobacteria;c__Deltaproteobacteria;o__Myxococcales;f__Cystobacterineae;g__	0	0	0	0	0	0	6.09236e-05	0	0	0	0	0
k__Bacteria;p__Proteobacteria;c__Deltaproteobacteria;o__Syntrophobacterales;f__Desulfobacteraceae;Other	0	0	0.000162549	0	0	0	0	0	0	0	0	0
k__Bacteria;p__Proteobacteria;c__Gammaproteobacteria;Other;Other;Other	0.00914215	0.00851466	0.00796489	0.0084885	0.023129	0.0162181	0.0431948	0.0651958	0.00289998	0.00440685	0.00910107	0.00790167
k__Bacteria;p__Proteobacteria;c__Gammaproteobacteria;o__Acidithiobacillales;f__Acidithiobacillaceae;g__Acidithiobacillus	0	0	0	0	0	0.000136286	0.000121847	6.19732e-05	0	0	0.00239502	0.00307287
k__Bacteria;p__Proteobacteria;c__Gammaproteobacteria;o__Aeromonadales;Other;Other	0	0	0	0	0	0	0.000974778	0.000743679	0	0	0	0
k__Bacteria;p__Proteobacteria;c__Gammaproteobacteria;o__Aeromonadales;f__;g__	0	0	0	0	4.25949e-05	0.000136286	0.00268064	0.00904809	0	0	0	0
k__Bacteria;p__Proteobacteria;c__Gammaproteobacteria;o__Aeromonadales;f__Aeromonadaceae;Other	0	0	0	0	0	0	0.000121847	6.19732e-05	0	0	0	0
k__Bacteria;p__Proteobacteria;c__Gammaproteobacteria;o__Aeromonadales;f__Aeromonadaceae;g__	0	0	0	0	0.000212974	0.000204429	0.020714	0.0407164	0	0	0	0
k__Bacteria;p__Proteobacteria;c__Gammaproteobacteria;o__Aeromonadales;f__Succinivibrionaceae;g__Succinivibrio	0	0	0	0	4.25949e-05	0	6.09236e-05	0	0	0	0	0
k__Bacteria;p__Proteobacteria;c__Gammaproteobacteria;o__Alteromonadales;Other;Other	0	0	0	0	0	0	0	0.00018592	0	7.10783e-05	0	0
k__Bacteria;p__Proteobacteria;c__Gammaproteobacteria;o__Alteromonadales;f__Shewanellaceae;g__Shewanella	0	0	0	0	0	0	0	6.19732e-05	0	0.000213235	0	0
k__Bacteria;p__Proteobacteria;c__Gammaproteobacteria;o__Alteromonadales;f__[Chromatiaceae];Other	0	0	0	0	0	0.000136286	6.09236e-05	0.000681706	0	0	0	0
k__Bacteria;p__Proteobacteria;c__Gammaproteobacteria;o__Alteromonadales;f__[Chromatiaceae];g__	0	0	0	0	0	0	0	0.000309866	0	0	0	0
k__Bacteria;p__Proteobacteria;c__Gammaproteobacteria;o__Alteromonadales;f__[Chromatiaceae];g__Rheinheimera	0	0	0	0	4.25949e-05	0.000204429	0.000609236	0.00148736	0	0	0	0
k__Bacteria;p__Proteobacteria;c__Gammaproteobacteria;o__Chromatiales;f__Chromatiaceae;Other	0	0	0	0	0	0	0	0	0	0	0	0.000146327
k__Bacteria;p__Proteobacteria;c__Gammaproteobacteria;o__Enterobacteriales;f__Enterobacteriaceae;Other	0.000137476	0	0.000162549	9.12742e-05	0.0238531	0.0115843	0.0368588	0.187097	0.00259147	0.00305637	0.00351269	0.00497512
k__Bacteria;p__Proteobacteria;c__Gammaproteobacteria;o__Enterobacteriales;f__Enterobacteriaceae;g__	0	0	0	0	0.00195936	0.000749574	0	6.19732e-05	0	0	0	0.000292654
k__Bacteria;p__Proteobacteria;c__Gammaproteobacteria;o__Enterobacteriales;f__Enterobacteriaceae;g__Brenneria	0	0	0	0	0	0	0	0	6.17017e-05	0	0	0
k__Bacteria;p__Proteobacteria;c__Gammaproteobacteria;o__Enterobacteriales;f__Enterobacteriaceae;g__Enterobacter	0	0	0	0	0	0	0	0	0	7.10783e-05	0	0
k__Bacteria;p__Proteobacteria;c__Gammaproteobacteria;o__Enterobacteriales;f__Enterobacteriaceae;g__Erwinia	0	0	0	9.12742e-05	0.000340759	0	0.000121847	0.000309866	0	0	0	0.000146327
k__Bacteria;p__Proteobacteria;c__Gammaproteobacteria;o__Enterobacteriales;f__Enterobacteriaceae;g__Escherichia	0	0	0	0	0.0567364	0.0231005	0.000304618	0	6.17017e-05	0	0.0049497	0.00658472
k__Bacteria;p__Proteobacteria;c__Gammaproteobacteria;o__Enterobacteriales;f__Enterobacteriaceae;g__Gluconacetobacter	0	0	0	0	4.25949e-05	0	0.00383819	0.0124566	6.17017e-05	0	0	0
k__Bacteria;p__Proteobacteria;c__Gammaproteobacteria;o__Enterobacteriales;f__Enterobacteriaceae;g__Serratia	0	0	0	0	0	0	0	0	0	0.000142157	0	0
k__Bacteria;p__Proteobacteria;c__Gammaproteobacteria;o__Enterobacteriales;f__Enterobacteriaceae;g__Trabulsiella	0	0	0	0	8.51898e-05	6.81431e-05	0.000182771	0	0	0	0.000638672	0.000146327
k__Bacteria;p__Proteobacteria;c__Gammaproteobacteria;o__Enterobacteriales;f__Enterobacteriaceae;g__Yersinia	0	0	0	0	0	0	0.000243694	0.000309866	6.17017e-05	0	0	0
k__Bacteria;p__Proteobacteria;c__Gammaproteobacteria;o__Legionellales;Other;Other	0.000206214	0.000315358	0.000162549	0.000182548	0	0	0.000487389	0	0	0	0	0.000146327
k__Bacteria;p__Proteobacteria;c__Gammaproteobacteria;o__Legionellales;f__Coxiellaceae;Other	0	0	0	0	0	0	0.000304618	6.19732e-05	0	0	0	0
k__Bacteria;p__Proteobacteria;c__Gammaproteobacteria;o__Legionellales;f__Coxiellaceae;g__Rickettsiella	0.00852351	0.00536108	0.000162549	9.12742e-05	0	0	0.235652	0.00551562	0	0	0	0
k__Bacteria;p__Proteobacteria;c__Gammaproteobacteria;o__Legionellales;f__Francisellaceae;Other	0	0	0.000162549	0	0	0	0	0	0	0	0	0
k__Bacteria;p__Proteobacteria;c__Gammaproteobacteria;o__Legionellales;f__Francisellaceae;g__Francisella	0.548873	0.55369	0.493823	0.405166	4.25949e-05	0	0	0	6.17017e-05	0	0.000479004	0
k__Bacteria;p__Proteobacteria;c__Gammaproteobacteria;o__Methylococcales;f__Crenotrichaceae;g__Crenothrix	0	0	0	9.12742e-05	0	0	0	0	0	0	0	0
k__Bacteria;p__Proteobacteria;c__Gammaproteobacteria;o__Oceanospirillales;f__Halomonadaceae;Other	0	0	0	0	0	0	0	0	0	0.000284313	0	0
k__Bacteria;p__Proteobacteria;c__Gammaproteobacteria;o__Oceanospirillales;f__Halomonadaceae;g__Halomonas	0	0	0	0	0	0	0	0	0	7.10783e-05	0	0
k__Bacteria;p__Proteobacteria;c__Gammaproteobacteria;o__Pasteurellales;f__Pasteurellaceae;Other	0.000137476	0	0	0	0	0	6.09236e-05	0	0	7.10783e-05	0.000319336	0.000438982
k__Bacteria;p__Proteobacteria;c__Gammaproteobacteria;o__Pasteurellales;f__Pasteurellaceae;g__Haemophilus	0	0	0	9.12742e-05	0	0	0	6.19732e-05	0	0	0.000159668	0
k__Bacteria;p__Proteobacteria;c__Gammaproteobacteria;o__Pseudomonadales;Other;Other	0.000206214	0.000315358	0	9.12742e-05	0.00153342	0.00197615	0.00176678	0.00384234	0.000308509	0.00042647	0.00287402	0.000877963
k__Bacteria;p__Proteobacteria;c__Gammaproteobacteria;o__Pseudomonadales;f__Moraxellaceae;Other	0.00130602	0.00110375	0.00211313	0.00136911	0.0232568	0.0194889	0.0122456	0.0120228	0.000678719	0.000995096	0.00303369	0.00219491
k__Bacteria;p__Proteobacteria;c__Gammaproteobacteria;o__Pseudomonadales;f__Moraxellaceae;g__	0	7.88395e-05	0	0	8.51898e-05	6.81431e-05	0	0	0	0	0	0
k__Bacteria;p__Proteobacteria;c__Gammaproteobacteria;o__Pseudomonadales;f__Moraxellaceae;g__Acinetobacter	0.152873	0.152003	0.237971	0.312523	0.564553	0.742692	0.229865	0.245972	0.126427	0.0876395	0.465113	0.448054
k__Bacteria;p__Proteobacteria;c__Gammaproteobacteria;o__Pseudomonadales;f__Moraxellaceae;g__Alkanindiges	0	0	0	0	0.000553733	0.000136286	0.000182771	0.000123946	0	0	0	0
k__Bacteria;p__Proteobacteria;c__Gammaproteobacteria;o__Pseudomonadales;f__Moraxellaceae;g__Enhydrobacter	0	0	0	0	0.00017038	0.000340716	0.000365542	0.000247893	0	0	0.000159668	0.000146327
k__Bacteria;p__Proteobacteria;c__Gammaproteobacteria;o__Pseudomonadales;f__Moraxellaceae;g__Moraxella	0	0	0	0	0	6.81431e-05	0	0	0	0	0	0
k__Bacteria;p__Proteobacteria;c__Gammaproteobacteria;o__Pseudomonadales;f__Moraxellaceae;g__Psychrobacter	0.000137476	0.000157679	0	0	8.51898e-05	6.81431e-05	0	0.000123946	0	7.10783e-05	0	0.000146327
k__Bacteria;p__Proteobacteria;c__Gammaproteobacteria;o__Pseudomonadales;f__Pseudomonadaceae;Other	0.00103107	0.00149795	0.00227568	0.00136911	0.0083486	0.00913118	0.0377726	0.0391671	0.00845314	0.00838723	0.00926074	0.00907229
k__Bacteria;p__Proteobacteria;c__Gammaproteobacteria;o__Pseudomonadales;f__Pseudomonadaceae;g__	0.000206214	0	0.000487646	0.000730194	0.00340759	0.00477002	0.00499574	0.00756073	0.000740421	0.000639704	0.00303369	0.0032192
k__Bacteria;p__Proteobacteria;c__Gammaproteobacteria;o__Pseudomonadales;f__Pseudomonadaceae;g__Azomonas	0	0	0	0	4.25949e-05	0	6.09236e-05	0.00018592	6.17017e-05	0	0.000159668	0
k__Bacteria;p__Proteobacteria;c__Gammaproteobacteria;o__Pseudomonadales;f__Pseudomonadaceae;g__Azorhizophilus	0	0	0	0	4.25949e-05	6.81431e-05	0	0.00018592	0	0	0	0
k__Bacteria;p__Proteobacteria;c__Gammaproteobacteria;o__Pseudomonadales;f__Pseudomonadaceae;g__Pseudomonas	0.00178719	0.00126143	0.00195059	0.00136911	0.01346	0.0162862	0.0657975	0.101264	0.0289998	0.034544	0.00750439	0.0086333
k__Bacteria;p__Proteobacteria;c__Gammaproteobacteria;o__Vibrionales;f__Vibrionaceae;g__Photobacterium	0	0	0	9.12742e-05	0	0	0	0	0	0	0	0
k__Bacteria;p__Proteobacteria;c__Gammaproteobacteria;o__Xanthomonadales;f__Sinobacteraceae;g__	0	0	0	0	4.25949e-05	6.81431e-05	0	0	0	0	0	0
k__Bacteria;p__Proteobacteria;c__Gammaproteobacteria;o__Xanthomonadales;f__Xanthomonadaceae;Other	0.0054303	0.00441501	0.00894018	0.00629792	0	0	0.00115755	0.000743679	0.00203616	0.00305637	0.000958007	0.00117062
k__Bacteria;p__Proteobacteria;c__Gammaproteobacteria;o__Xanthomonadales;f__Xanthomonadaceae;g__	0	0	0	0	0	0	0	0	0	7.10783e-05	0	0
k__Bacteria;p__Proteobacteria;c__Gammaproteobacteria;o__Xanthomonadales;f__Xanthomonadaceae;g__Luteibacter	0	0	0	9.12742e-05	0.000127785	0	0	0	0.000308509	0.000142157	0	0
k__Bacteria;p__Proteobacteria;c__Gammaproteobacteria;o__Xanthomonadales;f__Xanthomonadaceae;g__Luteimonas	0	0	0	0	0	6.81431e-05	0	0	6.17017e-05	0	0	0
k__Bacteria;p__Proteobacteria;c__Gammaproteobacteria;o__Xanthomonadales;f__Xanthomonadaceae;g__Pseudoxanthomonas	0	0	0	0	0	0	6.09236e-05	0	0	0	0	0
k__Bacteria;p__Proteobacteria;c__Gammaproteobacteria;o__Xanthomonadales;f__Xanthomonadaceae;g__Stenotrophomonas	6.8738e-05	0	0.000325098	0	0	6.81431e-05	0	0.000247893	0.000123403	0.000142157	0.000319336	0.000146327
k__Bacteria;p__Proteobacteria;c__Gammaproteobacteria;o__Xanthomonadales;f__Xanthomonadaceae;g__Xylella	0	7.88395e-05	0	0	0	0	0	0	0.000123403	7.10783e-05	0	0
k__Bacteria;p__Spirochaetes;c__Spirochaetes;o__[Borreliales];f__[Borreliaceae];g__Borrelia	0	0	0	0	0.000127785	0.00136286	0.00706714	0.00452405	0.000185105	0.000142157	0	0.000585309
k__Bacteria;p__TM7;c__TM7-3;o__EW055;f__;g__	0	0	0	0	0.000298164	0.000136286	0	0	0	0	0	0
k__Bacteria;p__Tenericutes;c__Mollicutes;o__Entomoplasmatales;f__;g__	0.000137476	0.000315358	0.00146294	0.000456371	0.000212974	0.00109029	0.00109662	0.000619732	0.000185105	0.000284313	0.000159668	0.000731636
k__Bacteria;p__Thermi;c__Deinococci;o__Thermales;f__Thermaceae;g__Thermus	0	0	0	0	0	0	0	0	0	7.10783e-05	0	0
k__Bacteria;p__Verrucomicrobia;c__Verrucomicrobiae;o__Verrucomicrobiales;f__Verrucomicrobiaceae;g__Luteolibacter	0	0	0	0	0	0	6.09236e-05	0	0	0	0	0
k__Bacteria;p__Verrucomicrobia;c__Verrucomicrobiae;o__Verrucomicrobiales;f__Verrucomicrobiaceae;g__Prosthecobacter	0	0	0	0	0	0	6.09236e-05	0	0	0	0	0
k__Bacteria;p__Verrucomicrobia;c__[Spartobacteria];o__[Chthoniobacterales];f__[Chthoniobacteraceae];Other	0	0	0	0	0	0	0	0	0	7.10783e-05	0	0

## Sheet: family
Taxon	dermF.11	dermF.12	dermM.9	dermM.10	pavlF.7	pavlF.8	pavlM.5	pavlM.6	persF.3	persF.4	persM.1	persM.2
Unclassified;Other;Other;Other;Other	0.000137476	0.000315358	0.000162549	0.000456371	0.000212974	6.81431e-05	0.000121847	0.000123946	0.000678719	0	0.000319336	0.000585309
k__Bacteria;Other;Other;Other;Other	0.00549904	0.00504573	0.0063394	0.00483753	0.00775227	0.00470187	0.00804192	0.00526772	0.00623188	0.0174142	0.00335303	0.00497512
k__Bacteria;p__Acidobacteria;c__Acidobacteria;o__Acidobacteriales;Other	0	0	0	0	0	0	0	0	0	0.000142157	0	0
k__Bacteria;p__Acidobacteria;c__Acidobacteria-2;o__;f__	0	0	0	0	0	0	0	0	0	7.10783e-05	0	0
k__Bacteria;p__Acidobacteria;c__Chloracidobacteria;o__;f__	0	0	0	0	0	0	0	0	0	0.000213235	0	0
k__Bacteria;p__Actinobacteria;Other;Other;Other	0	0	0.000162549	9.12742e-05	0	6.81431e-05	0	0	0	7.10783e-05	0	0.000146327
k__Bacteria;p__Actinobacteria;c__Acidimicrobiia;o__Acidimicrobiales;Other	0	0	0	0	0	0	0	0	0	7.10783e-05	0	0
k__Bacteria;p__Actinobacteria;c__Acidimicrobiia;o__Acidimicrobiales;f__C111	0	0	0	0	0	0	0	0	0	0	0.000159668	0
k__Bacteria;p__Actinobacteria;c__Actinobacteria;Other;Other	6.8738e-05	0	0	0	0	0	0	0.000123946	0	0.00042647	0	0
k__Bacteria;p__Actinobacteria;c__Actinobacteria;o__Actinomycetales;Other	6.8738e-05	0	0.000162549	0.000365097	0.000127785	0.000136286	0.000121847	0.00018592	6.17017e-05	0.00113725	0	0.000292654
k__Bacteria;p__Actinobacteria;c__Actinobacteria;o__Actinomycetales;f__ACK-M1	0	0	0	0	4.25949e-05	0	0	0	0	0.000142157	0	0
k__Bacteria;p__Actinobacteria;c__Actinobacteria;o__Actinomycetales;f__Beutenbergiaceae	0	0	0	0	0	0	6.09236e-05	0	0	0	0	0
k__Bacteria;p__Actinobacteria;c__Actinobacteria;o__Actinomycetales;f__Brevibacteriaceae	0	0	0	0.000182548	8.51898e-05	0	0.000243694	0.000247893	0	7.10783e-05	0	0
k__Bacteria;p__Actinobacteria;c__Actinobacteria;o__Actinomycetales;f__Corynebacteriaceae	0	0	0.000325098	9.12742e-05	0.00255569	0.00231687	0.00085293	0.00136341	0	0	0	0
k__Bacteria;p__Actinobacteria;c__Actinobacteria;o__Actinomycetales;f__Dermacoccaceae	0	0	0	0	0	0	6.09236e-05	0	0	0	0	0
k__Bacteria;p__Actinobacteria;c__Actinobacteria;o__Actinomycetales;f__Geodermatophilaceae	0	0	0.000162549	0	0	0	0	0	0	0	0	0
k__Bacteria;p__Actinobacteria;c__Actinobacteria;o__Actinomycetales;f__Gordoniaceae	0	0	0	0	0	6.81431e-05	0	0	0	0	0	0
k__Bacteria;p__Actinobacteria;c__Actinobacteria;o__Actinomycetales;f__Microbacteriaceae	6.8738e-05	7.88395e-05	0.000162549	0	0.00017038	0.000136286	0.000121847	0.000371839	0	7.10783e-05	0	0
k__Bacteria;p__Actinobacteria;c__Actinobacteria;o__Actinomycetales;f__Micrococcaceae	6.8738e-05	0	0.000325098	0	0.00017038	0.000204429	0.000182771	0.000309866	0	0.000213235	0.000319336	0
k__Bacteria;p__Actinobacteria;c__Actinobacteria;o__Actinomycetales;f__Mycobacteriaceae	0	0	0.000162549	0	8.51898e-05	0.000272572	6.09236e-05	0	0	7.10783e-05	0	0.000292654
k__Bacteria;p__Actinobacteria;c__Actinobacteria;o__Actinomycetales;f__Nakamurellaceae	0	0	0	9.12742e-05	0	0	0	0	0	0	0	0
k__Bacteria;p__Actinobacteria;c__Actinobacteria;o__Actinomycetales;f__Nocardiaceae	0.000206214	0	0.000162549	0.000182548	0.000638923	0.000340716	0.000487389	0.00117749	0	0	0.000159668	0.000146327
k__Bacteria;p__Actinobacteria;c__Actinobacteria;o__Actinomycetales;f__Nocardioidaceae	0	0	0.000162549	0	0	0	6.09236e-05	0	0	0	0	0
k__Bacteria;p__Actinobacteria;c__Actinobacteria;o__Actinomycetales;f__Pseudonocardiaceae	6.8738e-05	0	0.000487646	0.000182548	0	0	0	0	0	0	0	0
k__Bacteria;p__Actinobacteria;c__Actinobacteria;o__Actinomycetales;f__Sanguibacteraceae	6.8738e-05	0	0	0	0	0	0	0	0	0	0	0
k__Bacteria;p__Actinobacteria;c__Actinobacteria;o__Actinomycetales;f__Williamsiaceae	0	0	0.000650195	0	0.00017038	0	6.09236e-05	6.19732e-05	0	0	0	0
k__Bacteria;p__Actinobacteria;c__Actinobacteria;o__Bifidobacteriales;f__Bifidobacteriaceae	0	0	0	0.000182548	0	0	6.09236e-05	0.000681706	6.17017e-05	0.00646812	0	0
k__Bacteria;p__Actinobacteria;c__MB-A2-108;o__0319-7L14;f__	0	0	0	0	0	0	0	0	0	7.10783e-05	0	0
k__Bacteria;p__Actinobacteria;c__Thermoleophilia;o__Gaiellales;f__	0	0	0	0	0	0	0	0	0	0.000142157	0	0
k__Bacteria;p__Bacteroidetes;Other;Other;Other	0.000206214	0	0.000325098	0.000273823	0.00123525	0.000954003	0.0012794	0.000991572	0	0.000497548	0	0.000292654
k__Bacteria;p__Bacteroidetes;c__Bacteroidia;o__Bacteroidales;Other	0.000206214	0.000157679	0.000325098	0.000182548	0.000340759	0	0.000121847	0	0.000123403	0	0.000159668	0
k__Bacteria;p__Bacteroidetes;c__Bacteroidia;o__Bacteroidales;f__	0	0	0	0	0	0.000136286	0	0	0	7.10783e-05	0	0
k__Bacteria;p__Bacteroidetes;c__Bacteroidia;o__Bacteroidales;f__Bacteroidaceae	0	0	0	9.12742e-05	0.000127785	6.81431e-05	0	0	0	7.10783e-05	0	0.000146327
k__Bacteria;p__Bacteroidetes;c__Bacteroidia;o__Bacteroidales;f__Porphyromonadaceae	0	0	0	9.12742e-05	8.51898e-05	0	6.09236e-05	0	6.17017e-05	0	0.000159668	0
k__Bacteria;p__Bacteroidetes;c__Bacteroidia;o__Bacteroidales;f__Prevotellaceae	0	7.88395e-05	0.000325098	0.000365097	0.00119266	0.000204429	0.000243694	0	6.17017e-05	0	0.000798339	0.00131694
k__Bacteria;p__Bacteroidetes;c__Bacteroidia;o__Bacteroidales;f__S24-7	0	0	0	0	4.25949e-05	0	0	6.19732e-05	0	0	0	0
k__Bacteria;p__Bacteroidetes;c__Bacteroidia;o__Bacteroidales;f__[Paraprevotellaceae]	0	0	0	0	0	0	0	0	0	0	0.000159668	0
k__Bacteria;p__Bacteroidetes;c__Flavobacteriia;o__Flavobacteriales;f__Cryomorphaceae	0	0	0	0	0	0	0	0	0	7.10783e-05	0	0
k__Bacteria;p__Bacteroidetes;c__Flavobacteriia;o__Flavobacteriales;f__Flavobacteriaceae	0.0105169	0.0102491	0.0256827	0.0413472	0.135154	0.046678	0.0456318	0.0198934	0.00104893	0.000781861	0.000638672	0.000292654
k__Bacteria;p__Bacteroidetes;c__Sphingobacteriia;o__Sphingobacteriales;Other	0	0	0	0.000182548	0.000212974	6.81431e-05	0.000426465	0.000433813	0	0.000284313	0	0
k__Bacteria;p__Bacteroidetes;c__Sphingobacteriia;o__Sphingobacteriales;f__	0	0	0	9.12742e-05	0	0	6.09236e-05	0	0	0	0	0
k__Bacteria;p__Bacteroidetes;c__Sphingobacteriia;o__Sphingobacteriales;f__Chitinophagaceae	0	0.000236518	0.000487646	0.00136911	0.00242791	0.00422487	0.00261971	0.00241696	0	0.00206127	0.000159668	0.000146327
k__Bacteria;p__Bacteroidetes;c__Sphingobacteriia;o__Sphingobacteriales;f__Flexibacteraceae	6.8738e-05	0	0	9.12742e-05	0.000127785	6.81431e-05	0.000487389	0.000371839	0	0	0	0
k__Bacteria;p__Bacteroidetes;c__Sphingobacteriia;o__Sphingobacteriales;f__Sphingobacteriaceae	0.000137476	0.000315358	0.000487646	0.000638919	0.00647442	0.00654174	0.0169368	0.0220625	0.00178935	0.00177696	0.00143701	0.00219491
k__Bacteria;p__Chlorobi;c__Ignavibacteria;o__Ignavibacteriales;f__Ignavibacteriaceae	6.8738e-05	0	0	0	0	0	0	0	0	0.000142157	0	0
k__Bacteria;p__Chloroflexi;c__Anaerolineae;o__Caldilineales;f__Caldilineaceae	0	0	0	0	0	0	0	0	0	7.10783e-05	0	0
k__Bacteria;p__Chloroflexi;c__Anaerolineae;o__SBR1031;f__A4b	0	0	0	0	4.25949e-05	0	0	0	0	0	0	0
k__Bacteria;p__Chloroflexi;c__Ellin6529;o__;f__	0	0	0	0	0	0	0	0	0	7.10783e-05	0	0
k__Bacteria;p__Cyanobacteria;Other;Other;Other	0	0	0	0	4.25949e-05	6.81431e-05	0.000121847	0	6.17017e-05	0.00135049	0.000319336	0.000292654
k__Bacteria;p__Cyanobacteria;c__Chloroplast;Other;Other	0	0	0	0	0	0	0	0	0	0.000213235	0	0
k__Bacteria;p__Cyanobacteria;c__Chloroplast;o__Chlorophyta;f__	0	0	0	0	0	0	0	0	0	7.10783e-05	0	0
k__Bacteria;p__Cyanobacteria;c__Chloroplast;o__Cryptophyta;f__	0	0	0	0	0	0	0	0	0	7.10783e-05	0	0
k__Bacteria;p__Cyanobacteria;c__Chloroplast;o__Stramenopiles;f__	0	0	0	0	0	0	0	0	0	7.10783e-05	0	0
k__Bacteria;p__Cyanobacteria;c__Chloroplast;o__Streptophyta;f__	0	0	0	0	0	0	6.09236e-05	0	0	0.0042647	0	0
k__Bacteria;p__Cyanobacteria;c__Gloeobacterophycideae;o__Gloeobacterales;f__Gloeobacteraceae	0	0	0	0	4.25949e-05	0	6.09236e-05	0	0	0	0	0
k__Bacteria;p__Cyanobacteria;c__Nostocophycideae;o__;f__	0	0	0	0	0	0	0	0	0	0	0	0.000146327
k__Bacteria;p__Cyanobacteria;c__Nostocophycideae;o__Nostocales;f__Nostocaceae	6.8738e-05	0	0	0	0	0	0	0	6.17017e-05	0	0.000159668	0
k__Bacteria;p__Cyanobacteria;c__Oscillatoriophycideae;o__Chroococcales;Other	0	0	0	0	0	0	0	0	0	0	0	0.000146327
k__Bacteria;p__Cyanobacteria;c__Oscillatoriophycideae;o__Chroococcales;f__Phormidiaceae	0	0	0	0	0	0	0	0	6.17017e-05	0	0	0
k__Bacteria;p__Cyanobacteria;c__Synechococcophycideae;o__Pseudanabaenales;f__Pseudanabaenaceae	0	0	0	0	0	0	0	0	0	7.10783e-05	0	0
k__Bacteria;p__Cyanobacteria;c__Synechococcophycideae;o__Synechococcales;f__Synechococcaceae	0	0	0	0	4.25949e-05	6.81431e-05	0	0	0	0.000142157	0	0
k__Bacteria;p__Firmicutes;Other;Other;Other	0.000137476	0	0	0	0	0	0	0	0	7.10783e-05	0	0.000146327
k__Bacteria;p__Firmicutes;c__Bacilli;o__Bacillales;f__Listeriaceae	0	0	0	0	4.25949e-05	0	0	0	0	0	0	0
k__Bacteria;p__Firmicutes;c__Bacilli;o__Bacillales;f__Staphylococcaceae	0	0	0	0	4.25949e-05	0.000272572	0.000121847	0.00018592	0	0	0	0
k__Bacteria;p__Firmicutes;c__Bacilli;o__Exiguobacterales;f__Exiguobacteraceae	0.000412428	7.88395e-05	0.00130039	0.000182548	0	0	0	6.19732e-05	0	0	0	0.000146327
k__Bacteria;p__Firmicutes;c__Bacilli;o__Gemellales;f__	0	0	0	9.12742e-05	0	0	0	0	0	0	0	0
k__Bacteria;p__Firmicutes;c__Bacilli;o__Lactobacillales;Other	0	0	0	0.000182548	0	0	0	0	0	0	0.000159668	0.000146327
k__Bacteria;p__Firmicutes;c__Bacilli;o__Lactobacillales;f__Aerococcaceae	0	7.88395e-05	0	0	4.25949e-05	0	0	0	6.17017e-05	0	0	0
k__Bacteria;p__Firmicutes;c__Bacilli;o__Lactobacillales;f__Lactobacillaceae	0	0	0	0	0	0	0	0	0	7.10783e-05	0	0.000292654
k__Bacteria;p__Firmicutes;c__Bacilli;o__Lactobacillales;f__Streptococcaceae	6.8738e-05	0	0.000162549	9.12742e-05	4.25949e-05	0	0.000182771	6.19732e-05	0	0	0.00159668	0.000877963
k__Bacteria;p__Firmicutes;c__Clostridia;Other;Other	6.8738e-05	0	0	9.12742e-05	0.000383354	0	0	0	6.17017e-05	0	0	0
k__Bacteria;p__Firmicutes;c__Clostridia;o__;f__	0	0	0	0	0	0	6.09236e-05	0	0	0	0	0
k__Bacteria;p__Firmicutes;c__Clostridia;o__Clostridiales;Other	0	0	0.000162549	0	0.000340759	0	0	0	6.17017e-05	0	0	0.000146327
k__Bacteria;p__Firmicutes;c__Clostridia;o__Clostridiales;f__	0	0	0	0	0.000298164	0	0	0	0	0	0	0
k__Bacteria;p__Firmicutes;c__Clostridia;o__Clostridiales;f__Clostridiaceae	6.8738e-05	0	0.000325098	0	0.000212974	6.81431e-05	0.000426465	0.00018592	0	0.000142157	0	0.000731636
k__Bacteria;p__Firmicutes;c__Clostridia;o__Clostridiales;f__Lachnospiraceae	6.8738e-05	7.88395e-05	0	9.12742e-05	0.000383354	0	0	0	0	0	0	0
k__Bacteria;p__Firmicutes;c__Clostridia;o__Clostridiales;f__Peptococcaceae	0	0	0	0	0	0	0	0	0	7.10783e-05	0	0
k__Bacteria;p__Firmicutes;c__Clostridia;o__Clostridiales;f__Peptostreptococcaceae	0	0	0	0	0	0	0	0	0	0	0.000159668	0.000146327
k__Bacteria;p__Firmicutes;c__Clostridia;o__Clostridiales;f__Ruminococcaceae	6.8738e-05	7.88395e-05	0	0.000182548	0.000468544	0.000136286	0.000121847	0	0	0	0	0
k__Bacteria;p__Firmicutes;c__Clostridia;o__Clostridiales;f__Veillonellaceae	0	0	0	0	8.51898e-05	0	0.000182771	0	0	0	0	0
k__Bacteria;p__Firmicutes;c__Clostridia;o__Coriobacteriales;f__Coriobacteriaceae	0	0	0	9.12742e-05	0	0	0	0	0	0	0	0
k__Bacteria;p__Firmicutes;c__Clostridia;o__Natranaerobiales;f__ML1228J-1	6.8738e-05	0	0	0	0	0	0	0	0	0	0	0
k__Bacteria;p__Fusobacteria;c__Fusobacteria;o__Fusobacteriales;f__Fusobacteriaceae	0	7.88395e-05	0.000325098	0	0	0.000204429	0	0.000123946	0.000123403	0	0.00127734	0.00234124
k__Bacteria;p__Nitrospirae;c__Nitrospira;o__Nitrospirales;f__Nitrospiraceae	0	0	0	0	0	0	0	0	0	0.000142157	0	0
k__Bacteria;p__Planctomycetes;c__Planctomycetia;o__Gemmatales;f__Isosphaeraceae	0	0	0	0	0	0	0	6.19732e-05	0	0	0	0
k__Bacteria;p__Proteobacteria;Other;Other;Other	0.00790487	0.0059918	0.00487646	0.00556773	0.00873195	0.0079046	0.0247959	0.0319782	0.010551	0.0191911	0.0103784	0.008048
k__Bacteria;p__Proteobacteria;c__Alphaproteobacteria;Other;Other	0.000549904	0.000630716	0.00162549	0.000638919	0.0024705	0.00252129	0.00554405	0.00477194	0.0132659	0.0176985	0.00143701	0.00146327
k__Bacteria;p__Proteobacteria;c__Alphaproteobacteria;o__BD7-3;f__	0	0	0	0	0.000212974	0	0	0.000309866	0	0	0	0
k__Bacteria;p__Proteobacteria;c__Alphaproteobacteria;o__Caulobacterales;Other	0	0	0	9.12742e-05	0	0	6.09236e-05	0	0	0	0	0
k__Bacteria;p__Proteobacteria;c__Alphaproteobacteria;o__Caulobacterales;f__Caulobacteraceae	0.000962332	0.000551876	0.00243823	0.00237313	0.00366316	0.00449744	0.00798099	0.00551562	0.00111063	0.000781861	0.000958007	0.00102429
k__Bacteria;p__Proteobacteria;c__Alphaproteobacteria;o__Rhizobiales;Other	6.8738e-05	0	0	0.000547645	0.00293905	0.00258944	0.00481296	0.00632127	0.00111063	0.00206127	0.00111768	0.00146327
k__Bacteria;p__Proteobacteria;c__Alphaproteobacteria;o__Rhizobiales;f__Aurantimonadaceae	0	0	0.000162549	0	8.51898e-05	0.000204429	0.000182771	0.000247893	6.17017e-05	0	0.000159668	0
k__Bacteria;p__Proteobacteria;c__Alphaproteobacteria;o__Rhizobiales;f__Beijerinckiaceae	0	0	0	0	0.000255569	6.81431e-05	0.000243694	0.00105354	0	0	0	0
k__Bacteria;p__Proteobacteria;c__Alphaproteobacteria;o__Rhizobiales;f__Bradyrhizobiaceae	0	7.88395e-05	0.000325098	0.000182548	0.000638923	0.000136286	0.00067016	0.000371839	0.00037021	0.00042647	0.000638672	0.000585309
k__Bacteria;p__Proteobacteria;c__Alphaproteobacteria;o__Rhizobiales;f__Brucellaceae	0	0	0	0	0.00553733	0.00436116	0.0189472	0.0192117	0.000123403	0	0	0.000292654
k__Bacteria;p__Proteobacteria;c__Alphaproteobacteria;o__Rhizobiales;f__Hyphomicrobiaceae	0	0	0.000162549	0	0.00157601	0.000954003	0.00109662	0.00235498	0.000308509	0.000142157	0	0.000146327
k__Bacteria;p__Proteobacteria;c__Alphaproteobacteria;o__Rhizobiales;f__Methylobacteriaceae	0.000412428	0	0.000325098	0.00146039	0.000212974	0.000681431	0.00067016	0.000929598	0.000246807	0.000213235	0	0.000146327
k__Bacteria;p__Proteobacteria;c__Alphaproteobacteria;o__Rhizobiales;f__Phyllobacteriaceae	0	0	0	9.12742e-05	0.000255569	0	6.09236e-05	0.00018592	0	0	0	0
k__Bacteria;p__Proteobacteria;c__Alphaproteobacteria;o__Rhizobiales;f__Rhizobiaceae	0.000206214	0.000157679	0.000325098	0.000821468	0.00626145	0.00633731	0.0067016	0.00731284	0.00505954	0.00419362	0.00431103	0.00380451
k__Bacteria;p__Proteobacteria;c__Alphaproteobacteria;o__Rhizobiales;f__Xanthobacteraceae	0	0	0	0	4.25949e-05	6.81431e-05	0	0	0	0	0	0
k__Bacteria;p__Proteobacteria;c__Alphaproteobacteria;o__Rhodobacterales;f__Hyphomonadaceae	0	0	0	0	0	0	0	0	0	7.10783e-05	0	0
k__Bacteria;p__Proteobacteria;c__Alphaproteobacteria;o__Rhodobacterales;f__Rhodobacteraceae	0	0	0	9.12742e-05	0.00434468	0.00436116	0.00469112	0.00353247	0.000185105	0.000284313	0.000638672	0.00117062
k__Bacteria;p__Proteobacteria;c__Alphaproteobacteria;o__Rhodospirillales;Other	0	0	0	0	4.25949e-05	0	6.09236e-05	0	0	0	0	0
k__Bacteria;p__Proteobacteria;c__Alphaproteobacteria;o__Rhodospirillales;f__Acetobacteraceae	0	0	0	9.12742e-05	8.51898e-05	0	6.09236e-05	0	6.17017e-05	0.000284313	0	0
k__Bacteria;p__Proteobacteria;c__Alphaproteobacteria;o__Rhodospirillales;f__Rhodospirillaceae	6.8738e-05	7.88395e-05	0	0	4.25949e-05	0.000204429	6.09236e-05	0.00018592	6.17017e-05	0	0	0
k__Bacteria;p__Proteobacteria;c__Alphaproteobacteria;o__Rickettsiales;Other	6.8738e-05	0.000315358	0	0	0.00817822	0.0101533	0.000243694	0.00266485	0.402542	0.407492	0.0039917	0.00409716
k__Bacteria;p__Proteobacteria;c__Alphaproteobacteria;o__Rickettsiales;f__	0	0	0	0	0	0	0	0.000123946	6.17017e-05	0.000710783	0.000479004	0
k__Bacteria;p__Proteobacteria;c__Alphaproteobacteria;o__Rickettsiales;f__Anaplasmataceae	6.8738e-05	0	0	0	0	6.81431e-05	0.000304618	0.00018592	0.00117233	0.000284313	0.000798339	0.000877963
k__Bacteria;p__Proteobacteria;c__Alphaproteobacteria;o__Rickettsiales;f__Rickettsiaceae	0.234534	0.239514	0.183843	0.187477	0.041956	0.0145145	0.0176069	0.0317923	0.359968	0.339967	0.398691	0.410887
k__Bacteria;p__Proteobacteria;c__Alphaproteobacteria;o__Sphingomonadales;Other	0	0	0.000162549	0	0	6.81431e-05	0.000304618	0.000247893	0	0.000355391	0	0.000146327
k__Bacteria;p__Proteobacteria;c__Alphaproteobacteria;o__Sphingomonadales;f__Sphingomonadaceae	0.00068738	0.000709555	0.00227568	0.00310332	0.00204455	0.00293015	0.0337517	0.0261527	0.000678719	0.00213235	0.000479004	0.00117062
k__Bacteria;p__Proteobacteria;c__Betaproteobacteria;Other;Other	0.00103107	0.000946074	0.000487646	0.000365097	0.000851898	0.000681431	0.00804192	0.00433813	0.000431912	0.000568626	0.00127734	0.000731636
k__Bacteria;p__Proteobacteria;c__Betaproteobacteria;o__;f__	0	0	0	0	0	0	0	0	0	7.10783e-05	0	0
k__Bacteria;p__Proteobacteria;c__Betaproteobacteria;o__Burkholderiales;Other	0.00034369	0.000315358	0	9.12742e-05	0.00102228	0.000613288	0.00420373	0.00204512	0.000246807	0.000284313	0.000798339	0.000585309
k__Bacteria;p__Proteobacteria;c__Betaproteobacteria;o__Burkholderiales;f__Alcaligenaceae	0	0	0	0	8.51898e-05	6.81431e-05	6.09236e-05	0	0.000185105	0.000142157	0.000638672	0
k__Bacteria;p__Proteobacteria;c__Betaproteobacteria;o__Burkholderiales;f__Comamonadaceae	0.00130602	0.00181331	0.00227568	0.00292077	0.0110321	0.00913118	0.0236384	0.0222484	0.0138212	0.0143578	0.042791	0.0427275
k__Bacteria;p__Proteobacteria;c__Betaproteobacteria;o__Burkholderiales;f__Oxalobacteraceae	0.00295573	0.00291706	0.00308843	0.00301205	0.00651702	0.00477002	0.0444742	0.0257809	0.00327019	0.00305637	0.00463037	0.00541411
k__Bacteria;p__Proteobacteria;c__Betaproteobacteria;o__MWH-UniP1;f__	0	0	0	0	0	0	0	0	0	0	0.000159668	0
k__Bacteria;p__Proteobacteria;c__Betaproteobacteria;o__Methylophilales;f__Methylophilaceae	0	0	0	0	4.25949e-05	6.81431e-05	0	0	0	0	0	0
k__Bacteria;p__Proteobacteria;c__Betaproteobacteria;o__Neisseriales;f__Neisseriaceae	0	0	0.000162549	0	0	0	0	0	0	0	0	0
k__Bacteria;p__Proteobacteria;c__Betaproteobacteria;o__Rhodocyclales;f__Rhodocyclaceae	0	0	0	0	0	6.81431e-05	0	6.19732e-05	0	7.10783e-05	0	0
k__Bacteria;p__Proteobacteria;c__Betaproteobacteria;o__SBla14;f__	0	0	0	0	0	0	0	0	0	7.10783e-05	0	0
k__Bacteria;p__Proteobacteria;c__Deltaproteobacteria;Other;Other	0	0	0	0	4.25949e-05	0	0	0	0	0	0	0
k__Bacteria;p__Proteobacteria;c__Deltaproteobacteria;o__Bdellovibrionales;Other	0	0	0	0	4.25949e-05	0	0	0	0	0	0	0
k__Bacteria;p__Proteobacteria;c__Deltaproteobacteria;o__Bdellovibrionales;f__Bacteriovoracaceae	6.8738e-05	0	0	0	0.00596328	0.00293015	0.00170586	0.0018592	0	0	0	0
k__Bacteria;p__Proteobacteria;c__Deltaproteobacteria;o__Bdellovibrionales;f__Bdellovibrionaceae	0	0	0	0	0	0.000477002	0	0.000123946	0	0	0	0
k__Bacteria;p__Proteobacteria;c__Deltaproteobacteria;o__Desulfovibrionales;f__Desulfonatronumaceae	6.8738e-05	0	0	0	0	0	0	0	0	0	0	0
k__Bacteria;p__Proteobacteria;c__Deltaproteobacteria;o__Desulfuromonadales;Other	0	0	0	0	0	0	0	0	0	7.10783e-05	0	0
k__Bacteria;p__Proteobacteria;c__Deltaproteobacteria;o__Desulfuromonadales;f__Geobacteraceae	0	0	0	0	0	0	0	0	0	0.000213235	0	0
k__Bacteria;p__Proteobacteria;c__Deltaproteobacteria;o__Myxococcales;Other	0	0	0	0	0	0	0	0	0	7.10783e-05	0	0
k__Bacteria;p__Proteobacteria;c__Deltaproteobacteria;o__Myxococcales;f__	0	0	0	0	0	0	0	0	0	0.000142157	0	0
k__Bacteria;p__Proteobacteria;c__Deltaproteobacteria;o__Myxococcales;f__0319-6G20	0	0	0	0	0	6.81431e-05	6.09236e-05	0	0	0	0	0
k__Bacteria;p__Proteobacteria;c__Deltaproteobacteria;o__Myxococcales;f__Cystobacterineae	0	0	0	0	0	0	6.09236e-05	0	0	0	0	0
k__Bacteria;p__Proteobacteria;c__Deltaproteobacteria;o__Syntrophobacterales;f__Desulfobacteraceae	0	0	0.000162549	0	0	0	0	0	0	0	0	0
k__Bacteria;p__Proteobacteria;c__Gammaproteobacteria;Other;Other	0.00914215	0.00851466	0.00796489	0.0084885	0.023129	0.0162181	0.0431948	0.0651958	0.00289998	0.00440685	0.00910107	0.00790167
k__Bacteria;p__Proteobacteria;c__Gammaproteobacteria;o__Acidithiobacillales;f__Acidithiobacillaceae	0	0	0	0	0	0.000136286	0.000121847	6.19732e-05	0	0	0.00239502	0.00307287
k__Bacteria;p__Proteobacteria;c__Gammaproteobacteria;o__Aeromonadales;Other	0	0	0	0	0	0	0.000974778	0.000743679	0	0	0	0
k__Bacteria;p__Proteobacteria;c__Gammaproteobacteria;o__Aeromonadales;f__	0	0	0	0	4.25949e-05	0.000136286	0.00268064	0.00904809	0	0	0	0
k__Bacteria;p__Proteobacteria;c__Gammaproteobacteria;o__Aeromonadales;f__Aeromonadaceae	0	0	0	0	0.000212974	0.000204429	0.0208359	0.0407784	0	0	0	0
k__Bacteria;p__Proteobacteria;c__Gammaproteobacteria;o__Aeromonadales;f__Succinivibrionaceae	0	0	0	0	4.25949e-05	0	6.09236e-05	0	0	0	0	0
k__Bacteria;p__Proteobacteria;c__Gammaproteobacteria;o__Alteromonadales;Other	0	0	0	0	0	0	0	0.00018592	0	7.10783e-05	0	0
k__Bacteria;p__Proteobacteria;c__Gammaproteobacteria;o__Alteromonadales;f__Shewanellaceae	0	0	0	0	0	0	0	6.19732e-05	0	0.000213235	0	0
k__Bacteria;p__Proteobacteria;c__Gammaproteobacteria;o__Alteromonadales;f__[Chromatiaceae]	0	0	0	0	4.25949e-05	0.000340716	0.00067016	0.00247893	0	0	0	0
k__Bacteria;p__Proteobacteria;c__Gammaproteobacteria;o__Chromatiales;f__Chromatiaceae	0	0	0	0	0	0	0	0	0	0	0	0.000146327
k__Bacteria;p__Proteobacteria;c__Gammaproteobacteria;o__Enterobacteriales;f__Enterobacteriaceae	0.000137476	0	0.000162549	0.000182548	0.0830174	0.0355026	0.0415499	0.200235	0.00283828	0.0032696	0.00910107	0.0121452
k__Bacteria;p__Proteobacteria;c__Gammaproteobacteria;o__Legionellales;Other	0.000206214	0.000315358	0.000162549	0.000182548	0	0	0.000487389	0	0	0	0	0.000146327
k__Bacteria;p__Proteobacteria;c__Gammaproteobacteria;o__Legionellales;f__Coxiellaceae	0.00852351	0.00536108	0.000162549	9.12742e-05	0	0	0.235957	0.00557759	0	0	0	0
k__Bacteria;p__Proteobacteria;c__Gammaproteobacteria;o__Legionellales;f__Francisellaceae	0.548873	0.55369	0.493986	0.405166	4.25949e-05	0	0	0	6.17017e-05	0	0.000479004	0
k__Bacteria;p__Proteobacteria;c__Gammaproteobacteria;o__Methylococcales;f__Crenotrichaceae	0	0	0	9.12742e-05	0	0	0	0	0	0	0	0
k__Bacteria;p__Proteobacteria;c__Gammaproteobacteria;o__Oceanospirillales;f__Halomonadaceae	0	0	0	0	0	0	0	0	0	0.000355391	0	0
k__Bacteria;p__Proteobacteria;c__Gammaproteobacteria;o__Pasteurellales;f__Pasteurellaceae	0.000137476	0	0	9.12742e-05	0	0	6.09236e-05	6.19732e-05	0	7.10783e-05	0.000479004	0.000438982
k__Bacteria;p__Proteobacteria;c__Gammaproteobacteria;o__Pseudomonadales;Other	0.000206214	0.000315358	0	9.12742e-05	0.00153342	0.00197615	0.00176678	0.00384234	0.000308509	0.00042647	0.00287402	0.000877963
k__Bacteria;p__Proteobacteria;c__Gammaproteobacteria;o__Pseudomonadales;f__Moraxellaceae	0.154317	0.153343	0.240085	0.313892	0.588704	0.762862	0.242659	0.25849	0.127106	0.0887057	0.468306	0.450541
k__Bacteria;p__Proteobacteria;c__Gammaproteobacteria;o__Pseudomonadales;f__Pseudomonadaceae	0.00302447	0.00275938	0.00471391	0.00346842	0.0253014	0.0302555	0.108627	0.148364	0.0382551	0.043571	0.0199585	0.0209248
k__Bacteria;p__Proteobacteria;c__Gammaproteobacteria;o__Vibrionales;f__Vibrionaceae	0	0	0	9.12742e-05	0	0	0	0	0	0	0	0
k__Bacteria;p__Proteobacteria;c__Gammaproteobacteria;o__Xanthomonadales;f__Sinobacteraceae	0	0	0	0	4.25949e-05	6.81431e-05	0	0	0	0	0	0
k__Bacteria;p__Proteobacteria;c__Gammaproteobacteria;o__Xanthomonadales;f__Xanthomonadaceae	0.00549904	0.00449385	0.00926528	0.00638919	0.000127785	0.000136286	0.00121847	0.000991572	0.00265317	0.00348283	0.00127734	0.00131694
k__Bacteria;p__Spirochaetes;c__Spirochaetes;o__[Borreliales];f__[Borreliaceae]	0	0	0	0	0.000127785	0.00136286	0.00706714	0.00452405	0.000185105	0.000142157	0	0.000585309
k__Bacteria;p__TM7;c__TM7-3;o__EW055;f__	0	0	0	0	0.000298164	0.000136286	0	0	0	0	0	0
k__Bacteria;p__Tenericutes;c__Mollicutes;o__Entomoplasmatales;f__	0.000137476	0.000315358	0.00146294	0.000456371	0.000212974	0.00109029	0.00109662	0.000619732	0.000185105	0.000284313	0.000159668	0.000731636
k__Bacteria;p__Thermi;c__Deinococci;o__Thermales;f__Thermaceae	0	0	0	0	0	0	0	0	0	7.10783e-05	0	0
k__Bacteria;p__Verrucomicrobia;c__Verrucomicrobiae;o__Verrucomicrobiales;f__Verrucomicrobiaceae	0	0	0	0	0	0	0.000121847	0	0	0	0	0
k__Bacteria;p__Verrucomicrobia;c__[Spartobacteria];o__[Chthoniobacterales];f__[Chthoniobacteraceae]	0	0	0	0	0	0	0	0	0	7.10783e-05	0	0

## Sheet: order
Taxon	dermF.11	dermF.12	dermM.9	dermM.10	pavlF.7	pavlF.8	pavlM.5	pavlM.6	persF.3	persF.4	persM.1	persM.2
Unclassified;Other;Other;Other	0.000137476	0.000315358	0.000162549	0.000456371	0.000212974	6.81431e-05	0.000121847	0.000123946	0.000678719	0	0.000319336	0.000585309
k__Bacteria;Other;Other;Other	0.00549904	0.00504573	0.0063394	0.00483753	0.00775227	0.00470187	0.00804192	0.00526772	0.00623188	0.0174142	0.00335303	0.00497512
k__Bacteria;p__Acidobacteria;c__Acidobacteria;o__Acidobacteriales	0	0	0	0	0	0	0	0	0	0.000142157	0	0
k__Bacteria;p__Acidobacteria;c__Acidobacteria-2;o__	0	0	0	0	0	0	0	0	0	7.10783e-05	0	0
k__Bacteria;p__Acidobacteria;c__Chloracidobacteria;o__	0	0	0	0	0	0	0	0	0	0.000213235	0	0
k__Bacteria;p__Actinobacteria;Other;Other	0	0	0.000162549	9.12742e-05	0	6.81431e-05	0	0	0	7.10783e-05	0	0.000146327
k__Bacteria;p__Actinobacteria;c__Acidimicrobiia;o__Acidimicrobiales	0	0	0	0	0	0	0	0	0	7.10783e-05	0.000159668	0
k__Bacteria;p__Actinobacteria;c__Actinobacteria;Other	6.8738e-05	0	0	0	0	0	0	0.000123946	0	0.00042647	0	0
k__Bacteria;p__Actinobacteria;c__Actinobacteria;o__Actinomycetales	0.000549904	7.88395e-05	0.00276333	0.00109529	0.00404651	0.0034753	0.0023151	0.00371839	6.17017e-05	0.00170588	0.000479004	0.000731636
k__Bacteria;p__Actinobacteria;c__Actinobacteria;o__Bifidobacteriales	0	0	0	0.000182548	0	0	6.09236e-05	0.000681706	6.17017e-05	0.00646812	0	0
k__Bacteria;p__Actinobacteria;c__MB-A2-108;o__0319-7L14	0	0	0	0	0	0	0	0	0	7.10783e-05	0	0
k__Bacteria;p__Actinobacteria;c__Thermoleophilia;o__Gaiellales	0	0	0	0	0	0	0	0	0	0.000142157	0	0
k__Bacteria;p__Bacteroidetes;Other;Other	0.000206214	0	0.000325098	0.000273823	0.00123525	0.000954003	0.0012794	0.000991572	0	0.000497548	0	0.000292654
k__Bacteria;p__Bacteroidetes;c__Bacteroidia;o__Bacteroidales	0.000206214	0.000236518	0.000650195	0.000730194	0.00178898	0.000408859	0.000426465	6.19732e-05	0.000246807	0.000142157	0.00127734	0.00146327
k__Bacteria;p__Bacteroidetes;c__Flavobacteriia;o__Flavobacteriales	0.0105169	0.0102491	0.0256827	0.0413472	0.135154	0.046678	0.0456318	0.0198934	0.00104893	0.000852939	0.000638672	0.000292654
k__Bacteria;p__Bacteroidetes;c__Sphingobacteriia;o__Sphingobacteriales	0.000206214	0.000551876	0.000975293	0.00237313	0.00924309	0.0109029	0.0205313	0.0252851	0.00178935	0.00412254	0.00159668	0.00234124
k__Bacteria;p__Chlorobi;c__Ignavibacteria;o__Ignavibacteriales	6.8738e-05	0	0	0	0	0	0	0	0	0.000142157	0	0
k__Bacteria;p__Chloroflexi;c__Anaerolineae;o__Caldilineales	0	0	0	0	0	0	0	0	0	7.10783e-05	0	0
k__Bacteria;p__Chloroflexi;c__Anaerolineae;o__SBR1031	0	0	0	0	4.25949e-05	0	0	0	0	0	0	0
k__Bacteria;p__Chloroflexi;c__Ellin6529;o__	0	0	0	0	0	0	0	0	0	7.10783e-05	0	0
k__Bacteria;p__Cyanobacteria;Other;Other	0	0	0	0	4.25949e-05	6.81431e-05	0.000121847	0	6.17017e-05	0.00135049	0.000319336	0.000292654
k__Bacteria;p__Cyanobacteria;c__Chloroplast;Other	0	0	0	0	0	0	0	0	0	0.000213235	0	0
k__Bacteria;p__Cyanobacteria;c__Chloroplast;o__Chlorophyta	0	0	0	0	0	0	0	0	0	7.10783e-05	0	0
k__Bacteria;p__Cyanobacteria;c__Chloroplast;o__Cryptophyta	0	0	0	0	0	0	0	0	0	7.10783e-05	0	0
k__Bacteria;p__Cyanobacteria;c__Chloroplast;o__Stramenopiles	0	0	0	0	0	0	0	0	0	7.10783e-05	0	0
k__Bacteria;p__Cyanobacteria;c__Chloroplast;o__Streptophyta	0	0	0	0	0	0	6.09236e-05	0	0	0.0042647	0	0
k__Bacteria;p__Cyanobacteria;c__Gloeobacterophycideae;o__Gloeobacterales	0	0	0	0	4.25949e-05	0	6.09236e-05	0	0	0	0	0
k__Bacteria;p__Cyanobacteria;c__Nostocophycideae;o__	0	0	0	0	0	0	0	0	0	0	0	0.000146327
k__Bacteria;p__Cyanobacteria;c__Nostocophycideae;o__Nostocales	6.8738e-05	0	0	0	0	0	0	0	6.17017e-05	0	0.000159668	0
k__Bacteria;p__Cyanobacteria;c__Oscillatoriophycideae;o__Chroococcales	0	0	0	0	0	0	0	0	6.17017e-05	0	0	0.000146327
k__Bacteria;p__Cyanobacteria;c__Synechococcophycideae;o__Pseudanabaenales	0	0	0	0	0	0	0	0	0	7.10783e-05	0	0
k__Bacteria;p__Cyanobacteria;c__Synechococcophycideae;o__Synechococcales	0	0	0	0	4.25949e-05	6.81431e-05	0	0	0	0.000142157	0	0
k__Bacteria;p__Firmicutes;Other;Other	0.000137476	0	0	0	0	0	0	0	0	7.10783e-05	0	0.000146327
k__Bacteria;p__Firmicutes;c__Bacilli;o__Bacillales	0	0	0	0	8.51898e-05	0.000272572	0.000121847	0.00018592	0	0	0	0
k__Bacteria;p__Firmicutes;c__Bacilli;o__Exiguobacterales	0.000412428	7.88395e-05	0.00130039	0.000182548	0	0	0	6.19732e-05	0	0	0	0.000146327
k__Bacteria;p__Firmicutes;c__Bacilli;o__Gemellales	0	0	0	9.12742e-05	0	0	0	0	0	0	0	0
k__Bacteria;p__Firmicutes;c__Bacilli;o__Lactobacillales	6.8738e-05	7.88395e-05	0.000162549	0.000273823	8.51898e-05	0	0.000182771	6.19732e-05	6.17017e-05	7.10783e-05	0.00175635	0.00131694
k__Bacteria;p__Firmicutes;c__Clostridia;Other	6.8738e-05	0	0	9.12742e-05	0.000383354	0	0	0	6.17017e-05	0	0	0
k__Bacteria;p__Firmicutes;c__Clostridia;o__	0	0	0	0	0	0	6.09236e-05	0	0	0	0	0
k__Bacteria;p__Firmicutes;c__Clostridia;o__Clostridiales	0.000206214	0.000157679	0.000487646	0.000273823	0.00178898	0.000204429	0.000731083	0.00018592	6.17017e-05	0.000213235	0.000159668	0.00102429
k__Bacteria;p__Firmicutes;c__Clostridia;o__Coriobacteriales	0	0	0	9.12742e-05	0	0	0	0	0	0	0	0
k__Bacteria;p__Firmicutes;c__Clostridia;o__Natranaerobiales	6.8738e-05	0	0	0	0	0	0	0	0	0	0	0
k__Bacteria;p__Fusobacteria;c__Fusobacteria;o__Fusobacteriales	0	7.88395e-05	0.000325098	0	0	0.000204429	0	0.000123946	0.000123403	0	0.00127734	0.00234124
k__Bacteria;p__Nitrospirae;c__Nitrospira;o__Nitrospirales	0	0	0	0	0	0	0	0	0	0.000142157	0	0
k__Bacteria;p__Planctomycetes;c__Planctomycetia;o__Gemmatales	0	0	0	0	0	0	0	6.19732e-05	0	0	0	0
k__Bacteria;p__Proteobacteria;Other;Other	0.00790487	0.0059918	0.00487646	0.00556773	0.00873195	0.0079046	0.0247959	0.0319782	0.010551	0.0191911	0.0103784	0.008048
k__Bacteria;p__Proteobacteria;c__Alphaproteobacteria;Other	0.000549904	0.000630716	0.00162549	0.000638919	0.0024705	0.00252129	0.00554405	0.00477194	0.0132659	0.0176985	0.00143701	0.00146327
k__Bacteria;p__Proteobacteria;c__Alphaproteobacteria;o__BD7-3	0	0	0	0	0.000212974	0	0	0.000309866	0	0	0	0
k__Bacteria;p__Proteobacteria;c__Alphaproteobacteria;o__Caulobacterales	0.000962332	0.000551876	0.00243823	0.0024644	0.00366316	0.00449744	0.00804192	0.00551562	0.00111063	0.000781861	0.000958007	0.00102429
k__Bacteria;p__Proteobacteria;c__Alphaproteobacteria;o__Rhizobiales	0.00068738	0.000236518	0.00130039	0.00310332	0.0178047	0.0154003	0.0333861	0.0379896	0.0072808	0.00703675	0.00622705	0.0064384
k__Bacteria;p__Proteobacteria;c__Alphaproteobacteria;o__Rhodobacterales	0	0	0	9.12742e-05	0.00434468	0.00436116	0.00469112	0.00353247	0.000185105	0.000355391	0.000638672	0.00117062
k__Bacteria;p__Proteobacteria;c__Alphaproteobacteria;o__Rhodospirillales	6.8738e-05	7.88395e-05	0	9.12742e-05	0.00017038	0.000204429	0.000182771	0.00018592	0.000123403	0.000284313	0	0
k__Bacteria;p__Proteobacteria;c__Alphaproteobacteria;o__Rickettsiales	0.234671	0.23983	0.183843	0.187477	0.0501342	0.0247359	0.0181552	0.034767	0.763744	0.748454	0.40396	0.415862
k__Bacteria;p__Proteobacteria;c__Alphaproteobacteria;o__Sphingomonadales	0.00068738	0.000709555	0.00243823	0.00310332	0.00204455	0.0029983	0.0340563	0.0264006	0.000678719	0.00248774	0.000479004	0.00131694
k__Bacteria;p__Proteobacteria;c__Betaproteobacteria;Other	0.00103107	0.000946074	0.000487646	0.000365097	0.000851898	0.000681431	0.00804192	0.00433813	0.000431912	0.000568626	0.00127734	0.000731636
k__Bacteria;p__Proteobacteria;c__Betaproteobacteria;o__	0	0	0	0	0	0	0	0	0	7.10783e-05	0	0
k__Bacteria;p__Proteobacteria;c__Betaproteobacteria;o__Burkholderiales	0.00460544	0.00504573	0.00536411	0.0060241	0.0186566	0.0145826	0.0723772	0.0500744	0.0175233	0.0178406	0.0488584	0.048727
k__Bacteria;p__Proteobacteria;c__Betaproteobacteria;o__MWH-UniP1	0	0	0	0	0	0	0	0	0	0	0.000159668	0
k__Bacteria;p__Proteobacteria;c__Betaproteobacteria;o__Methylophilales	0	0	0	0	4.25949e-05	6.81431e-05	0	0	0	0	0	0
k__Bacteria;p__Proteobacteria;c__Betaproteobacteria;o__Neisseriales	0	0	0.000162549	0	0	0	0	0	0	0	0	0
k__Bacteria;p__Proteobacteria;c__Betaproteobacteria;o__Rhodocyclales	0	0	0	0	0	6.81431e-05	0	6.19732e-05	0	7.10783e-05	0	0
k__Bacteria;p__Proteobacteria;c__Betaproteobacteria;o__SBla14	0	0	0	0	0	0	0	0	0	7.10783e-05	0	0
k__Bacteria;p__Proteobacteria;c__Deltaproteobacteria;Other	0	0	0	0	4.25949e-05	0	0	0	0	0	0	0
k__Bacteria;p__Proteobacteria;c__Deltaproteobacteria;o__Bdellovibrionales	6.8738e-05	0	0	0	0.00600588	0.00340716	0.00170586	0.00198314	0	0	0	0
k__Bacteria;p__Proteobacteria;c__Deltaproteobacteria;o__Desulfovibrionales	6.8738e-05	0	0	0	0	0	0	0	0	0	0	0
k__Bacteria;p__Proteobacteria;c__Deltaproteobacteria;o__Desulfuromonadales	0	0	0	0	0	0	0	0	0	0.000284313	0	0
k__Bacteria;p__Proteobacteria;c__Deltaproteobacteria;o__Myxococcales	0	0	0	0	0	6.81431e-05	0.000121847	0	0	0.000213235	0	0
k__Bacteria;p__Proteobacteria;c__Deltaproteobacteria;o__Syntrophobacterales	0	0	0.000162549	0	0	0	0	0	0	0	0	0
k__Bacteria;p__Proteobacteria;c__Gammaproteobacteria;Other	0.00914215	0.00851466	0.00796489	0.0084885	0.023129	0.0162181	0.0431948	0.0651958	0.00289998	0.00440685	0.00910107	0.00790167
k__Bacteria;p__Proteobacteria;c__Gammaproteobacteria;o__Acidithiobacillales	0	0	0	0	0	0.000136286	0.000121847	6.19732e-05	0	0	0.00239502	0.00307287
k__Bacteria;p__Proteobacteria;c__Gammaproteobacteria;o__Aeromonadales	0	0	0	0	0.000298164	0.000340716	0.0245522	0.0505702	0	0	0	0
k__Bacteria;p__Proteobacteria;c__Gammaproteobacteria;o__Alteromonadales	0	0	0	0	4.25949e-05	0.000340716	0.00067016	0.00272682	0	0.000284313	0	0
k__Bacteria;p__Proteobacteria;c__Gammaproteobacteria;o__Chromatiales	0	0	0	0	0	0	0	0	0	0	0	0.000146327
k__Bacteria;p__Proteobacteria;c__Gammaproteobacteria;o__Enterobacteriales	0.000137476	0	0.000162549	0.000182548	0.0830174	0.0355026	0.0415499	0.200235	0.00283828	0.0032696	0.00910107	0.0121452
k__Bacteria;p__Proteobacteria;c__Gammaproteobacteria;o__Legionellales	0.557602	0.559366	0.494311	0.40544	4.25949e-05	0	0.236444	0.00557759	6.17017e-05	0	0.000479004	0.000146327
k__Bacteria;p__Proteobacteria;c__Gammaproteobacteria;o__Methylococcales	0	0	0	9.12742e-05	0	0	0	0	0	0	0	0
k__Bacteria;p__Proteobacteria;c__Gammaproteobacteria;o__Oceanospirillales	0	0	0	0	0	0	0	0	0	0.000355391	0	0
k__Bacteria;p__Proteobacteria;c__Gammaproteobacteria;o__Pasteurellales	0.000137476	0	0	9.12742e-05	0	0	6.09236e-05	6.19732e-05	0	7.10783e-05	0.000479004	0.000438982
k__Bacteria;p__Proteobacteria;c__Gammaproteobacteria;o__Pseudomonadales	0.157547	0.156418	0.244798	0.317452	0.615539	0.795094	0.353052	0.410697	0.165669	0.132703	0.491138	0.472344
k__Bacteria;p__Proteobacteria;c__Gammaproteobacteria;o__Vibrionales	0	0	0	9.12742e-05	0	0	0	0	0	0	0	0
k__Bacteria;p__Proteobacteria;c__Gammaproteobacteria;o__Xanthomonadales	0.00549904	0.00449385	0.00926528	0.00638919	0.00017038	0.000204429	0.00121847	0.000991572	0.00265317	0.00348283	0.00127734	0.00131694
k__Bacteria;p__Spirochaetes;c__Spirochaetes;o__[Borreliales]	0	0	0	0	0.000127785	0.00136286	0.00706714	0.00452405	0.000185105	0.000142157	0	0.000585309
k__Bacteria;p__TM7;c__TM7-3;o__EW055	0	0	0	0	0.000298164	0.000136286	0	0	0	0	0	0
k__Bacteria;p__Tenericutes;c__Mollicutes;o__Entomoplasmatales	0.000137476	0.000315358	0.00146294	0.000456371	0.000212974	0.00109029	0.00109662	0.000619732	0.000185105	0.000284313	0.000159668	0.000731636
k__Bacteria;p__Thermi;c__Deinococci;o__Thermales	0	0	0	0	0	0	0	0	0	7.10783e-05	0	0
k__Bacteria;p__Verrucomicrobia;c__Verrucomicrobiae;o__Verrucomicrobiales	0	0	0	0	0	0	0.000121847	0	0	0	0	0
k__Bacteria;p__Verrucomicrobia;c__[Spartobacteria];o__[Chthoniobacterales]	0	0	0	0	0	0	0	0	0	7.10783e-05	0	0

## Sheet: class
Taxon	dermF.11	dermF.12	dermM.9	dermM.10	pavlF.7	pavlF.8	pavlM.5	pavlM.6	persF.3	persF.4	persM.1	persM.2
Unclassified;Other;Other	0.000137476	0.000315358	0.000162549	0.000456371	0.000212974	6.81431e-05	0.000121847	0.000123946	0.000678719	0	0.000319336	0.000585309
k__Bacteria;Other;Other	0.00549904	0.00504573	0.0063394	0.00483753	0.00775227	0.00470187	0.00804192	0.00526772	0.00623188	0.0174142	0.00335303	0.00497512
k__Bacteria;p__Acidobacteria;c__Acidobacteria	0	0	0	0	0	0	0	0	0	0.000142157	0	0
k__Bacteria;p__Acidobacteria;c__Acidobacteria-2	0	0	0	0	0	0	0	0	0	7.10783e-05	0	0
k__Bacteria;p__Acidobacteria;c__Chloracidobacteria	0	0	0	0	0	0	0	0	0	0.000213235	0	0
k__Bacteria;p__Actinobacteria;Other	0	0	0.000162549	9.12742e-05	0	6.81431e-05	0	0	0	7.10783e-05	0	0.000146327
k__Bacteria;p__Actinobacteria;c__Acidimicrobiia	0	0	0	0	0	0	0	0	0	7.10783e-05	0.000159668	0
k__Bacteria;p__Actinobacteria;c__Actinobacteria	0.000618642	7.88395e-05	0.00276333	0.00127784	0.00404651	0.0034753	0.00237602	0.00452405	0.000123403	0.00860047	0.000479004	0.000731636
k__Bacteria;p__Actinobacteria;c__MB-A2-108	0	0	0	0	0	0	0	0	0	7.10783e-05	0	0
k__Bacteria;p__Actinobacteria;c__Thermoleophilia	0	0	0	0	0	0	0	0	0	0.000142157	0	0
k__Bacteria;p__Bacteroidetes;Other	0.000206214	0	0.000325098	0.000273823	0.00123525	0.000954003	0.0012794	0.000991572	0	0.000497548	0	0.000292654
k__Bacteria;p__Bacteroidetes;c__Bacteroidia	0.000206214	0.000236518	0.000650195	0.000730194	0.00178898	0.000408859	0.000426465	6.19732e-05	0.000246807	0.000142157	0.00127734	0.00146327
k__Bacteria;p__Bacteroidetes;c__Flavobacteriia	0.0105169	0.0102491	0.0256827	0.0413472	0.135154	0.046678	0.0456318	0.0198934	0.00104893	0.000852939	0.000638672	0.000292654
k__Bacteria;p__Bacteroidetes;c__Sphingobacteriia	0.000206214	0.000551876	0.000975293	0.00237313	0.00924309	0.0109029	0.0205313	0.0252851	0.00178935	0.00412254	0.00159668	0.00234124
k__Bacteria;p__Chlorobi;c__Ignavibacteria	6.8738e-05	0	0	0	0	0	0	0	0	0.000142157	0	0
k__Bacteria;p__Chloroflexi;c__Anaerolineae	0	0	0	0	4.25949e-05	0	0	0	0	7.10783e-05	0	0
k__Bacteria;p__Chloroflexi;c__Ellin6529	0	0	0	0	0	0	0	0	0	7.10783e-05	0	0
k__Bacteria;p__Cyanobacteria;Other	0	0	0	0	4.25949e-05	6.81431e-05	0.000121847	0	6.17017e-05	0.00135049	0.000319336	0.000292654
k__Bacteria;p__Cyanobacteria;c__Chloroplast	0	0	0	0	0	0	6.09236e-05	0	0	0.00469116	0	0
k__Bacteria;p__Cyanobacteria;c__Gloeobacterophycideae	0	0	0	0	4.25949e-05	0	6.09236e-05	0	0	0	0	0
k__Bacteria;p__Cyanobacteria;c__Nostocophycideae	6.8738e-05	0	0	0	0	0	0	0	6.17017e-05	0	0.000159668	0.000146327
k__Bacteria;p__Cyanobacteria;c__Oscillatoriophycideae	0	0	0	0	0	0	0	0	6.17017e-05	0	0	0.000146327
k__Bacteria;p__Cyanobacteria;c__Synechococcophycideae	0	0	0	0	4.25949e-05	6.81431e-05	0	0	0	0.000213235	0	0
k__Bacteria;p__Firmicutes;Other	0.000137476	0	0	0	0	0	0	0	0	7.10783e-05	0	0.000146327
k__Bacteria;p__Firmicutes;c__Bacilli	0.000481166	0.000157679	0.00146294	0.000547645	0.00017038	0.000272572	0.000304618	0.000309866	6.17017e-05	7.10783e-05	0.00175635	0.00146327
k__Bacteria;p__Firmicutes;c__Clostridia	0.00034369	0.000157679	0.000487646	0.000456371	0.00217234	0.000204429	0.000792007	0.00018592	0.000123403	0.000213235	0.000159668	0.00102429
k__Bacteria;p__Fusobacteria;c__Fusobacteria	0	7.88395e-05	0.000325098	0	0	0.000204429	0	0.000123946	0.000123403	0	0.00127734	0.00234124
k__Bacteria;p__Nitrospirae;c__Nitrospira	0	0	0	0	0	0	0	0	0	0.000142157	0	0
k__Bacteria;p__Planctomycetes;c__Planctomycetia	0	0	0	0	0	0	0	6.19732e-05	0	0	0	0
k__Bacteria;p__Proteobacteria;Other	0.00790487	0.0059918	0.00487646	0.00556773	0.00873195	0.0079046	0.0247959	0.0319782	0.010551	0.0191911	0.0103784	0.008048
k__Bacteria;p__Proteobacteria;c__Alphaproteobacteria	0.237627	0.242037	0.191645	0.19697	0.0808451	0.0547189	0.104058	0.113473	0.786389	0.777099	0.4137	0.427275
k__Bacteria;p__Proteobacteria;c__Betaproteobacteria	0.00563651	0.0059918	0.0060143	0.00638919	0.019551	0.0154003	0.0804192	0.0544745	0.0179552	0.0186225	0.0502954	0.0494586
k__Bacteria;p__Proteobacteria;c__Deltaproteobacteria	0.000137476	0	0.000162549	0	0.00604847	0.0034753	0.00182771	0.00198314	0	0.000497548	0	0
k__Bacteria;p__Proteobacteria;c__Gammaproteobacteria	0.730066	0.728792	0.756502	0.738226	0.722239	0.847836	0.700865	0.736118	0.174122	0.144573	0.513971	0.497512
k__Bacteria;p__Spirochaetes;c__Spirochaetes	0	0	0	0	0.000127785	0.00136286	0.00706714	0.00452405	0.000185105	0.000142157	0	0.000585309
k__Bacteria;p__TM7;c__TM7-3	0	0	0	0	0.000298164	0.000136286	0	0	0	0	0	0
k__Bacteria;p__Tenericutes;c__Mollicutes	0.000137476	0.000315358	0.00146294	0.000456371	0.000212974	0.00109029	0.00109662	0.000619732	0.000185105	0.000284313	0.000159668	0.000731636
k__Bacteria;p__Thermi;c__Deinococci	0	0	0	0	0	0	0	0	0	7.10783e-05	0	0
k__Bacteria;p__Verrucomicrobia;c__Verrucomicrobiae	0	0	0	0	0	0	0.000121847	0	0	0	0	0
k__Bacteria;p__Verrucomicrobia;c__[Spartobacteria]	0	0	0	0	0	0	0	0	0	7.10783e-05	0	0
